# Supplementary material for: Prevalence and factors associated with long COVID and mental health status among recovered COVID-19 patients in southern Thailand
Source: PLoS One. 2023 Jul 31;18(7):e0289382. doi: 10.1371/journal.pone.0289382 (PMC10389739; doi:10.1371/journal.pone.0289382)
Supplement: S1 Data — (CSV) [file pone.0289382.s001.csv]

Participant ID	Gender	Weight	Height	BMI	BMI range	age	education	Occupation	Monthly income (baht Thai)	Marital status	Dyslipidemia	Hypertension	Diabetes	Cardiovascular	Thyroid	Allergic	Kidney	Psoriasis	Asthma	Cancer	Miscell	Any disease [Yes=1; No=0]	SYMP1_Fatigue	SYMP2_Shortness_breath	SYMP3_Cough	SYMP4_Palpitation	SYMP5_Chest_tightness	SYMP6_Headache	SYMP7_Dizziness	SYMP8_Amnesia	SYMP9_Asthenia	SYMP10_Insomnia	SYMP11_Muscle_pain	SYMP12_Joint_pain	SYMP13_Hair_loss	Long Covid [0=No;1=Yes]	DASS1	DASS2	DASS3	DASS4	DASS5	DASS6	DASS7	DASS8	DASS9	DASS10	DASS11	DASS12	DASS13
ID001	female	58	1.54	24.46	Overweight (at risk)	≥ 60	primary	Self-employed worker	< 5,000	currently married	0	1	1	0	0	0	0	0	0	0	0	1	0	0	1	0	0	0	1	0	0	1	1	1	0	1	1	1	0	1	0	0	0	1	0	0	0	1	2
ID002	female	70	1.72	23.66	Overweight (at risk)	19-59	high school	Self-employed worker	5001 - 10,000	Widowed/seperated	0	0	0	0	0	0	0	0	0	0	0	0	0	0	0	0	0	0	0	0	0	0	0	0	0	0	0	0	0	0	0	0	0	0	0	0	0	0	0
ID003	female	80	1.50	35.56	Overweight (obese)	19-59	tertiary education	Self-employed worker	≥ 20,000	currently married	0	0	0	0	0	0	0	0	0	0	0	0	0	0	1	0	0	1	1	0	0	1	1	1	0	1	0	0	0	0	0	0	0	0	0	0	0	0	0
ID004	female	74	1.62	28.2	Overweight (obese)	19-59	high school	Self-employed worker	15,001 - 20,000	currently married	0	0	0	0	0	0	0	0	0	0	0	0	1	1	1	1	0	1	1	1	0	1	1	1	0	1	0	0	0	0	1	1	0	1	0	0	0	1	0
ID005	female	67	1.50	29.78	Overweight (obese)	≥ 60	primary	Unemployed worker	< 5,000	Widowed/seperated	1	1	1	0	0	0	0	0	0	0	0	1	1	1	1	1	1	1	1	1	1	1	1	1	0	1	0	0	0	0	0	0	0	0	0	0	0	0	0
ID006	male	140	1.78	44.19	Overweight (obese)	19-59	high school	Student	< 5,000	Single	1	0	0	0	0	0	0	0	0	0	0	1	1	1	1	0	0	1	1	1	0	1	1	1	0	1	0	0	0	0	0	0	0	0	0	0	0	0	0
ID007	female	80	1.60	31.25	Overweight (obese)	19-59	high school	Self-employed worker	15,001 - 20,000	currently married	1	1	1	0	0	0	0	0	0	0	0	1	1	1	1	0	0	1	1	1	1	1	1	0	0	1	0	0	0	0	0	0	0	0	0	0	0	0	0
ID008	female	54	1.60	21.09	Normal weight	19-59	tertiary education	Self-employed worker	≥ 20,000	currently married	0	0	0	1	0	0	0	0	0	0	0	1	1	1	1	1	0	1	1	1	1	1	1	0	0	1	0	0	0	0	0	0	0	0	0	0	0	0	0
ID009	male	70	1.65	25.71	Overweight (obese)	19-59	high school	Agricultural worker	10,001 - 15,000	currently married	0	0	0	0	0	0	0	0	0	0	0	0	1	1	1	0	0	1	1	0	0	1	1	1	0	1	0	0	0	0	0	0	0	0	0	0	0	0	0
ID010	male	72	1.68	25.51	Overweight (obese)	19-59	high school	Self-employed worker	5001 - 10,000	Single	0	0	0	0	0	0	0	0	0	0	0	0	1	1	1	0	0	1	1	0	1	1	1	0	0	1	0	0	0	0	0	0	0	0	0	0	0	0	0
ID011	male	70	1.85	20.45	Normal weight	19-59	high school	Self-employed worker	< 5,000	Single	0	0	0	0	0	0	0	0	0	0	0	0	1	1	1	0	0	1	1	0	0	1	1	0	0	1	0	0	0	0	0	0	0	0	0	0	0	0	0
ID012	female	54	1.55	22.48	Normal weight	19-59	high school	Self-employed worker	< 5,000	Single	0	0	0	0	0	0	0	0	0	0	0	0	1	1	1	0	0	1	1	0	0	1	1	0	0	1	0	0	0	0	0	0	0	0	0	0	0	0	0
ID013	male	57	1.57	23.12	Overweight (at risk)	19-59	high school	Self-employed worker	< 5,000	Single	0	0	0	0	0	0	0	0	0	0	0	0	1	1	1	0	0	1	1	0	0	1	1	0	0	1	0	0	0	0	0	0	0	0	0	0	0	0	0
ID014	male	60	1.65	22.04	Normal weight	19-59	high school	Self-employed worker	5001 - 10,000	Single	0	0	0	0	0	0	0	0	0	0	0	0	1	1	1	0	0	1	1	0	0	1	1	0	0	1	0	0	0	0	0	0	0	0	0	0	0	0	0
ID015	male	65	1.65	23.88	Overweight (at risk)	19-59	high school	Self-employed worker	5001 - 10,000	Single	0	0	0	0	0	0	0	0	0	0	0	0	1	1	1	0	0	1	1	0	0	1	1	0	0	1	0	0	0	0	0	0	0	0	0	0	0	0	0
ID016	female	50	1.65	18.37	underweight	≥ 60	primary	Unemployed worker	< 5,000	currently married	0	1	1	1	0	0	0	0	0	0	1	1	1	1	1	0	0	1	1	1	0	1	1	1	1	1	1	1	1	1	1	1	1	1	0	1	0	1	0
ID017	male	80	1.73	26.73	Overweight (obese)	19-59	primary	Unemployed worker	< 5,000	Widowed/seperated	0	0	1	1	0	0	0	0	0	0	0	1	1	0	1	0	0	1	0	0	0	1	1	0	0	1	0	0	0	0	0	0	0	0	0	0	0	0	0
ID018	female	55	1.51	24.12	Overweight (at risk)	19-59	high school	Self-employed worker	10,001 - 15,000	currently married	0	0	0	0	0	0	0	0	0	0	0	0	1	1	0	1	0	1	1	1	0	1	1	1	1	1	0	0	0	1	1	0	0	1	1	0	0	1	0
ID019	male	80	1.80	24.69	Overweight (at risk)	19-59	high school	Self-employed worker	5001 - 10,000	Single	0	0	0	0	0	0	0	0	0	0	0	0	1	0	1	0	0	1	0	0	0	1	0	0	0	1	0	0	0	0	0	0	0	0	0	0	0	0	0
ID020	male	67	1.60	26.17	Overweight (obese)	19-59	high school	Self-employed worker	5001 - 10,000	Single	0	0	0	0	0	0	0	0	0	0	0	0	1	0	1	0	0	1	1	0	0	0	0	0	0	1	0	0	0	0	0	0	0	0	0	0	0	0	0
ID021	female	62	1.57	25.15	Overweight (obese)	19-59	primary	Self-employed worker	5001 - 10,000	currently married	0	0	0	0	0	0	0	0	0	0	0	0	1	0	1	0	0	0	1	0	0	1	0	0	0	1	0	0	0	0	0	0	0	0	0	0	0	0	0
ID022	female	83	1.60	32.42	Overweight (obese)	19-59	high school	Self-employed worker	< 5,000	currently married	0	1	0	0	0	0	0	0	0	0	0	1	1	1	1	0	0	1	0	1	0	1	1	0	1	1	1	1	1	1	1	0	0	1	1	1	1	1	1
ID023	male	65	1.65	23.88	Overweight (at risk)	19-59	high school	Student	< 5,000	Single	0	0	0	0	0	0	0	0	0	0	0	0	1	0	1	0	0	1	0	0	0	1	0	0	0	1	0	0	0	0	0	0	0	0	0	0	0	0	0
ID024	female	54	1.55	22.48	Normal weight	19-59	high school	Self-employed worker	5001 - 10,000	Single	0	0	0	0	0	0	0	0	0	0	0	0	1	0	1	0	0	0	1	0	0	1	0	0	0	1	0	0	0	0	0	0	0	0	0	0	0	0	0
ID025	female	73	1.60	28.52	Overweight (obese)	≥ 60	primary	Self-employed worker	< 5,000	currently married	1	0	0	0	0	0	0	0	0	0	0	1	1	1	1	1	1	1	1	0	1	1	1	1	1	1	2	1	1	2	1	1	1	2	0	0	0	1	2
ID026	male	67	1.60	26.17	Overweight (obese)	19-59	high school	Self-employed worker	5001 - 10,000	Single	0	0	0	0	0	0	0	0	0	0	0	0	1	0	1	0	0	0	1	0	0	1	0	0	0	1	0	0	0	0	0	0	0	0	0	0	0	0	0
ID027	female	80	1.60	31.25	Overweight (obese)	19-59	high school	Self-employed worker	≥ 20,000	currently married	0	0	0	0	0	0	0	0	0	0	0	0	1	0	1	0	0	0	0	0	0	0	0	0	1	1	0	0	0	0	0	0	0	0	0	0	0	0	0
ID028	female	58	1.52	25.1	Overweight (obese)	19-59	high school	Self-employed worker	5001 - 10,000	currently married	0	0	1	0	0	0	0	0	0	0	0	1	1	0	1	0	0	1	0	1	0	1	1	1	1	1	1	1	0	0	0	0	0	0	0	2	0	0	0
ID029	female	53	1.60	20.7	Normal weight	19-59	high school	Self-employed worker	≥ 20,000	currently married	0	0	0	0	0	0	0	0	0	0	0	0	1	0	1	0	0	0	0	0	0	1	0	0	0	1	0	0	0	0	0	0	0	0	0	0	0	0	0
ID030	female	67	1.60	26.17	Overweight (obese)	19-59	high school	Self-employed worker	5001 - 10,000	Single	0	0	0	0	0	0	0	0	0	0	0	0	0	0	0	0	0	0	0	0	0	0	0	0	0	0	0	0	0	0	0	0	0	0	0	0	0	0	0
ID031	female	55	1.60	21.48	Normal weight	19-59	high school	Student	< 5,000	Single	0	0	0	0	0	0	0	0	0	0	0	0	1	0	1	0	0	0	0	0	0	1	0	0	0	1	0	0	0	0	0	0	0	0	0	0	0	0	0
ID032	female	68	1.69	23.81	Overweight (at risk)	19-59	high school	Self-employed worker	5001 - 10,000	Single	0	0	0	0	0	0	0	0	0	0	0	0	0	0	1	0	0	0	0	0	0	1	0	0	0	1	0	0	0	0	0	0	0	0	0	0	0	0	0
ID033	male	70	1.75	22.86	Normal weight	19-59	high school	Self-employed worker	5001 - 10,000	Single	0	0	0	0	0	0	0	0	0	0	0	0	1	0	0	0	0	0	0	0	0	0	0	0	0	1	0	0	0	0	0	0	0	0	0	0	0	0	0
ID034	male	75	1.87	21.45	Normal weight	19-59	high school	Self-employed worker	5001 - 10,000	Single	0	0	0	0	0	0	0	0	0	0	0	0	0	0	0	0	0	0	0	0	0	0	0	0	0	0	0	0	0	0	0	0	0	0	0	0	0	0	0
ID035	female	60	1.65	22.04	Normal weight	19-59	high school	Self-employed worker	5001 - 10,000	Single	0	0	0	0	0	0	0	0	0	0	0	0	0	0	0	0	0	0	0	0	0	0	0	0	0	0	0	0	0	0	0	0	0	0	0	0	0	0	0
ID036	male	72	1.75	23.51	Overweight (at risk)	≥ 60	primary	Agricultural worker	< 5,000	currently married	0	0	0	0	0	0	0	0	0	0	0	0	1	0	1	0	0	0	0	0	0	1	0	0	0	1	0	0	0	0	0	0	0	0	0	0	0	0	0
ID037	female	65	1.55	27.06	Overweight (obese)	19-59	primary	Self-employed worker	5001 - 10,000	currently married	0	0	0	0	0	0	0	0	0	0	0	0	0	0	1	0	0	1	1	0	0	0	1	0	0	1	1	1	0	0	0	0	0	2	1	0	0	0	0
ID038	female	58	1.60	22.66	Normal weight	19-59	primary	Self-employed worker	< 5,000	currently married	1	0	0	0	0	0	0	0	0	0	0	1	1	1	0	1	0	1	1	1	0	1	1	1	0	1	1	1	1	2	1	1	1	1	1	1	1	1	1
ID039	female	40	1.48	18.26	underweight	19-59	primary	Agricultural worker	< 5,000	Widowed/seperated	0	0	0	0	0	0	0	0	0	0	0	0	1	0	0	0	0	0	0	1	0	1	0	0	1	1	0	0	1	0	0	1	0	1	1	0	1	0	0
ID040	female	40	1.48	18.26	underweight	19-59	primary	Agricultural worker	< 5,000	Widowed/seperated	0	0	0	0	0	0	0	0	0	0	0	0	1	0	0	0	0	0	0	1	0	1	0	0	1	1	0	0	0	0	0	1	0	1	1	0	1	0	1
ID041	female	70	1.50	31.11	Overweight (obese)	19-59	tertiary education	Self-employed worker	≥ 20,000	Widowed/seperated	0	1	1	0	0	0	0	0	0	0	0	1	1	1	1	1	0	0	0	0	0	1	0	0	0	1	2	1	1	2	1	1	1	1	1	0	1	1	1
ID042	female	60	1.60	23.44	Overweight (at risk)	19-59	primary	Self-employed worker	< 5,000	currently married	0	0	1	0	0	0	0	0	0	0	0	1	1	0	1	1	1	1	1	0	1	0	0	0	0	1	1	1	1	1	1	1	1	1	1	1	1	1	1
ID043	male	65	1.76	20.98	Normal weight	≥ 60	lower primary	Self-employed worker	5001 - 10,000	currently married	0	1	1	0	0	0	0	0	0	0	0	1	1	1	1	0	0	0	0	1	0	0	1	1	0	1	1	1	2	1	1	1	1	1	1	1	1	2	1
ID044	female	61	1.55	25.39	Overweight (obese)	19-59	primary	Self-employed worker	< 5,000	currently married	0	1	0	0	0	0	0	0	0	0	0	1	1	1	1	1	0	1	1	0	0	1	1	1	0	1	1	0	0	1	0	1	0	1	2	0	2	1	2
ID045	male	65	1.76	20.98	Normal weight	≥ 60	lower primary	Self-employed worker	5001 - 10,000	currently married	0	1	1	0	0	0	0	0	0	0	0	1	1	1	1	0	0	0	0	1	0	0	1	1	0	1	1	2	2	1	2	1	1	2	1	2	2	2	1
ID046	female	67	1.60	26.17	Overweight (obese)	19-59	tertiary education	Self-employed worker	10,001 - 15,000	currently married	0	0	0	0	0	0	0	0	0	0	0	0	1	1	0	1	1	0	1	1	0	1	1	1	0	1	1	0	1	1	1	1	0	1	1	0	1	1	0
ID047	female	79	1.70	27.34	Overweight (obese)	19-59	primary	Private employee	5001 - 10,000	currently married	0	0	0	0	0	0	0	0	0	0	0	0	1	1	0	0	0	0	0	1	0	0	0	0	0	1	0	0	1	0	1	0	0	0	0	0	0	1	0
ID048	female	70	1.60	27.34	Overweight (obese)	≥ 60	lower primary	Self-employed worker	5001 - 10,000	currently married	0	1	0	0	0	0	0	0	0	0	0	1	0	0	0	0	0	0	0	0	0	0	0	0	0	0	1	0	0	0	0	0	0	0	0	0	0	0	0
ID049	female	90	1.65	33.06	Overweight (obese)	19-59	high school	Agricultural worker	10,001 - 15,000	currently married	0	0	0	0	0	0	0	0	0	0	0	0	1	1	0	0	0	0	0	0	0	0	0	0	1	1	1	0	0	1	1	0	0	0	0	0	0	0	0
ID050	female	80	1.50	35.56	Overweight (obese)	19-59	high school	Self-employed worker	5001 - 10,000	currently married	0	0	0	0	0	0	0	0	0	0	0	0	1	1	1	0	0	1	0	1	0	1	1	1	1	1	1	1	1	1	1	1	0	1	1	0	0	0	0
ID051	female	70	1.50	31.11	Overweight (obese)	19-59	high school	Self-employed worker	5001 - 10,000	currently married	0	0	0	0	0	0	0	0	0	0	0	0	1	1	0	0	0	1	1	1	0	0	0	1	0	1	1	1	0	0	0	1	0	1	0	0	0	0	0
ID052	female	57	1.57	23.12	Overweight (at risk)	≥ 60	primary	Self-employed worker	10,001 - 15,000	Widowed/seperated	0	1	1	0	0	0	0	0	0	0	0	1	0	0	0	0	0	0	0	0	1	1	1	1	0	1	1	1	0	1	2	1	1	0	1	0	1	1	0
ID053	female	64	1.62	24.39	Overweight (at risk)	19-59	tertiary education	Self-employed worker	≥ 20,000	currently married	0	0	0	0	0	0	0	0	0	0	0	0	0	0	0	0	0	0	0	0	0	0	0	0	0	0	1	0	0	0	0	0	0	0	0	0	0	0	0
ID054	female	63	1.58	25.24	Overweight (obese)	19-59	tertiary education	Self-employed worker	5001 - 10,000	currently married	0	1	0	0	0	0	0	0	0	0	0	1	1	0	0	0	0	0	0	1	0	1	0	0	1	1	1	0	1	0	0	0	0	1	0	0	0	0	0
ID055	female	49	1.55	20.4	Normal weight	19-59	high school	Self-employed worker	5001 - 10,000	currently married	0	0	0	0	0	0	0	0	0	0	0	0	1	1	0	1	0	0	0	1	0	1	1	1	1	1	1	1	1	0	1	1	0	0	0	0	0	0	0
ID056	female	60	1.56	24.65	Overweight (at risk)	19-59	tertiary education	Self-employed worker	< 5,000	currently married	0	0	0	0	0	0	0	0	0	1	0	1	0	0	1	0	0	1	0	0	0	0	0	0	1	1	1	1	0	0	1	1	1	1	1	0	0	0	1
ID057	female	80	1.61	30.86	Overweight (obese)	19-59	tertiary education	Agricultural worker	5001 - 10,000	currently married	0	1	0	0	0	0	0	0	0	0	0	1	1	1	1	0	0	0	0	1	0	0	1	1	0	1	1	1	1	1	0	0	0	0	0	0	0	1	0
ID058	female	79	1.59	31.25	Overweight (obese)	≥ 60	high school	Agricultural worker	5001 - 10,000	Widowed/seperated	0	1	1	1	0	0	0	0	0	0	0	1	0	0	0	0	0	0	0	0	0	0	0	0	0	0	2	2	1	1	0	2	0	2	0	0	0	0	0
ID059	female	86	1.63	32.37	Overweight (obese)	19-59	tertiary education	Self-employed worker	< 5,000	currently married	0	0	0	0	0	0	0	0	0	0	0	0	1	0	0	1	0	0	1	0	0	1	0	0	1	1	1	0	0	0	0	0	0	1	1	0	0	0	0
ID060	male	68	1.62	25.91	Overweight (obese)	19-59	tertiary education	Self-employed worker	≥ 20,000	currently married	0	0	0	0	0	0	0	0	0	0	0	0	0	0	0	0	0	0	0	0	0	0	0	0	0	0	0	0	0	0	0	0	0	0	0	0	0	0	0
ID061	male	60	1.78	18.94	Normal weight	19-59	primary	Agricultural worker	15,001 - 20,000	currently married	0	1	0	0	0	0	0	0	0	0	0	1	1	1	1	0	1	1	0	0	0	1	1	1	0	1	1	0	1	1	1	1	1	2	0	0	0	1	0
ID062	female	79	1.71	27.02	Overweight (obese)	19-59	tertiary education	Self-employed worker	10,001 - 15,000	Single	0	0	0	0	0	0	0	0	0	0	0	0	1	1	1	0	0	0	0	0	0	1	0	0	1	1	1	1	1	0	0	0	0	0	0	0	0	0	0
ID063	female	78	1.65	28.65	Overweight (obese)	19-59	tertiary education	Self-employed worker	10,001 - 15,000	currently married	0	0	0	0	0	0	0	0	0	0	0	0	1	1	1	0	1	1	1	0	0	1	1	1	0	1	1	2	2	2	1	1	0	1	1	0	1	1	1
ID064	female	75	1.65	27.55	Overweight (obese)	19-59	primary	Self-employed worker	10,001 - 15,000	currently married	0	1	0	0	0	0	0	0	0	0	0	1	1	1	1	0	0	1	0	0	0	0	0	0	1	1	1	1	0	0	0	0	0	0	0	0	0	0	0
ID065	male	65	1.75	21.22	Normal weight	≥ 60	primary	Self-employed worker	< 5,000	currently married	0	1	1	0	0	0	0	0	0	0	0	1	0	1	1	0	0	1	0	0	0	0	0	0	0	1	1	1	1	2	1	2	2	1	1	1	1	2	1
ID066	female	69	1.55	28.72	Overweight (obese)	19-59	primary	Self-employed worker	5001 - 10,000	currently married	0	0	0	0	0	0	0	0	0	0	0	0	1	1	1	0	0	0	0	0	0	0	0	1	0	1	1	0	1	0	0	1	0	0	0	1	0	0	0
ID067	female	81	1.65	29.75	Overweight (obese)	≥ 60	high school	Unemployed worker	< 5,000	Widowed/seperated	0	1	0	0	0	0	0	0	0	0	0	1	1	1	0	0	0	0	0	0	0	0	1	1	0	1	1	1	0	0	1	1	0	1	0	0	0	1	0
ID068	female	80	1.57	32.46	Overweight (obese)	19-59	high school	Self-employed worker	10,001 - 15,000	Widowed/seperated	0	0	0	0	0	0	0	0	0	0	0	0	0	0	0	0	0	0	0	0	0	0	0	0	0	0	0	0	0	0	0	0	0	0	0	0	0	0	0
ID069	female	60	1.65	22.04	Normal weight	19-59	high school	Agricultural worker	< 5,000	currently married	0	0	0	0	0	0	0	0	0	0	0	0	0	0	0	0	0	0	0	0	0	0	0	0	1	1	0	0	0	0	0	0	0	0	0	0	0	1	0
ID070	male	75	1.75	24.49	Overweight (at risk)	19-59	high school	Unemployed worker	10,001 - 15,000	currently married	0	0	0	0	0	0	0	0	0	0	0	0	0	0	1	0	0	0	0	0	0	0	0	0	0	1	0	0	0	0	0	0	0	0	0	0	0	0	0
ID071	female	67	1.53	28.62	Overweight (obese)	19-59	high school	Self-employed worker	10,001 - 15,000	currently married	0	0	0	0	0	0	0	0	0	0	0	0	1	0	1	0	0	0	0	1	0	0	1	0	0	1	1	2	0	0	0	0	0	1	1	0	0	0	0
ID072	male	55	1.67	19.72	Normal weight	19-59	primary	Self-employed worker	5001 - 10,000	currently married	0	0	0	0	0	0	0	0	0	0	0	0	1	1	1	0	1	1	1	0	0	0	1	0	0	1	0	0	0	0	0	0	0	0	0	0	0	0	0
ID073	female	59	1.50	26.22	Overweight (obese)	19-59	primary	Self-employed worker	5001 - 10,000	currently married	0	0	0	0	0	0	0	0	0	0	0	0	1	0	0	0	0	0	0	0	0	0	0	0	0	1	0	0	0	0	0	0	0	0	0	0	0	0	0
ID074	female	45	1.46	21.11	Normal weight	≥ 60	lower primary	Unemployed worker	5001 - 10,000	currently married	0	1	0	0	0	0	0	0	0	0	0	1	1	0	1	1	0	1	1	0	0	1	1	0	0	1	1	1	0	0	0	0	0	0	1	0	0	0	0
ID075	female	56	1.60	21.88	Normal weight	19-59	high school	Self-employed worker	5001 - 10,000	currently married	0	0	0	0	0	0	0	0	0	0	0	0	0	0	0	0	0	0	0	1	0	0	0	0	0	1	1	0	0	0	0	0	0	0	0	0	0	0	0
ID076	female	45	1.50	20	Normal weight	19-59	tertiary education	Self-employed worker	15,001 - 20,000	Single	0	0	0	0	0	0	0	0	0	0	0	0	1	1	0	0	0	0	0	1	0	0	1	0	0	1	0	1	0	0	0	0	0	0	0	0	0	0	0
ID077	female	60	1.50	26.67	Overweight (obese)	19-59	tertiary education	Self-employed worker	5001 - 10,000	Single	0	0	0	0	0	0	0	0	0	0	0	0	1	0	1	0	0	0	0	1	0	1	0	1	0	1	1	1	0	0	0	0	0	1	1	1	1	1	1
ID078	female	67	1.56	27.53	Overweight (obese)	≥ 60	lower primary	Self-employed worker	5001 - 10,000	Single	0	0	0	0	0	0	0	0	0	0	0	0	1	1	1	0	0	1	0	1	0	1	1	1	1	1	1	1	1	1	1	1	1	1	1	1	1	1	1
ID079	female	58	1.58	23.23	Overweight (at risk)	19-59	high school	Student	< 5,000	Single	0	0	0	0	0	0	0	0	0	0	0	0	1	0	1	1	1	1	0	1	0	0	1	1	0	1	1	0	0	0	0	1	0	1	0	0	1	0	1
ID080	male	58	1.60	22.66	Normal weight	≥ 60	primary	Unemployed worker	< 5,000	currently married	0	1	0	0	0	0	0	0	0	0	0	1	1	1	0	1	0	1	1	0	0	0	0	0	0	1	1	0	1	1	0	0	0	1	1	1	1	1	1
ID081	female	53	1.54	22.35	Normal weight	≥ 60	lower primary	Unemployed worker	< 5,000	Widowed/seperated	0	1	0	0	0	0	0	0	0	0	0	1	1	0	1	0	0	1	0	0	0	1	1	1	1	1	0	0	0	0	0	0	0	0	0	0	0	0	0
ID082	male	70	1.60	27.34	Overweight (obese)	19-59	high school	Self-employed worker	15,001 - 20,000	currently married	0	1	0	0	0	0	0	0	0	0	0	1	1	0	1	0	0	1	0	1	0	1	1	1	0	1	1	0	0	0	1	1	0	1	0	0	0	0	0
ID083	female	60	1.43	29.34	Overweight (obese)	≥ 60	tertiary education	Unemployed worker	15,001 - 20,000	currently married	0	1	1	0	0	0	0	0	0	0	0	1	0	0	0	0	0	0	0	0	0	0	0	0	0	0	0	0	0	0	0	0	0	0	0	0	0	0	0
ID084	female	56	1.50	24.89	Overweight (at risk)	≥ 60	primary	Unemployed worker	5001 - 10,000	currently married	0	0	0	0	0	0	0	0	0	0	0	0	1	0	0	0	0	0	0	1	0	1	1	1	0	1	1	1	0	0	0	1	0	0	0	0	0	1	0
ID085	female	75	1.60	29.30	Overweight (obese)	≥ 60	high school	Unemployed worker	< 5,000	currently married	1	0	0	0	0	0	0	0	0	0	0	1	1	0	0	1	1	1	1	0	1	1	1	1	1	1	1	1	1	1	1	1	1	1	1	1	1	1	1
ID086	female	77	1.55	32.05	Overweight (obese)	19-59	primary	Self-employed worker	5001 - 10,000	currently married	0	0	0	0	0	0	0	0	0	0	0	0	0	0	1	0	0	1	0	0	0	0	1	0	0	1	0	0	0	0	0	0	0	0	0	0	0	0	0
ID087	female	60	1.62	22.86	Normal weight	19-59	tertiary education	Self-employed worker	10,001 - 15,000	currently married	0	0	0	0	0	0	0	0	0	0	0	0	1	0	0	0	0	0	0	0	0	0	0	0	0	1	1	0	0	1	0	0	0	0	0	0	0	0	0
ID088	female	50	1.56	20.55	Normal weight	19-59	lower primary	Self-employed worker	5001 - 10,000	currently married	0	0	0	0	0	0	0	0	0	0	0	0	1	0	1	0	0	0	0	0	0	1	0	0	0	1	0	0	0	0	0	0	0	0	0	0	0	0	0
ID089	female	100	1.65	36.73	Overweight (obese)	19-59	high school	Self-employed worker	< 5,000	currently married	0	0	0	0	0	0	0	0	0	0	0	0	1	1	1	0	0	1	1	0	0	1	0	0	0	1	1	1	0	1	0	0	0	0	0	0	0	0	0
ID090	male	65	1.71	22.23	Normal weight	19-59	high school	Government employee	10,001 - 15,000	Single	0	0	0	0	0	0	0	0	0	0	0	0	0	0	0	0	0	0	0	0	0	0	0	0	0	0	0	0	0	0	0	0	0	0	0	0	0	0	0
ID091	female	72	1.50	32	Overweight (obese)	19-59	high school	Self-employed worker	< 5,000	currently married	0	0	0	0	0	0	0	0	0	0	0	0	1	1	1	0	0	1	0	0	0	1	1	1	0	1	1	1	0	1	1	1	0	0	0	0	1	1	1
ID092	male	53	1.60	20.7	Normal weight	≥ 60	primary	Unemployed worker	5001 - 10,000	currently married	0	1	0	1	0	0	0	0	0	0	0	1	1	1	1	0	0	1	1	1	1	1	1	1	1	1	1	0	0	0	1	0	0	0	0	0	0	0	0
ID093	female	41	1.50	18.22	underweight	≥ 60	primary	Unemployed worker	5001 - 10,000	currently married	0	0	0	0	0	0	0	0	0	0	0	0	1	0	0	0	0	1	1	1	1	0	0	0	1	1	1	0	0	0	1	0	0	0	0	0	0	0	0
ID094	female	84	1.50	37.33	Overweight (obese)	19-59	primary	Self-employed worker	< 5,000	Single	0	0	0	0	0	0	0	0	0	0	0	0	0	0	1	0	0	1	0	0	0	0	1	1	0	1	1	0	0	0	1	0	0	0	0	0	0	1	0
ID095	female	45	1.56	18.49	underweight	19-59	tertiary education	Self-employed worker	10,001 - 15,000	Single	0	0	0	1	0	0	0	0	0	0	0	1	1	1	1	1	1	1	1	0	0	0	1	1	0	1	1	1	1	1	1	1	1	1	1	0	1	1	0
ID096	female	57	1.58	22.83	Normal weight	≥ 60	lower primary	Unemployed worker	< 5,000	currently married	0	0	0	0	0	0	0	0	0	0	0	0	1	1	1	0	0	0	0	1	0	1	1	0	0	1	1	1	0	1	0	0	0	1	1	0	0	1	1
ID097	female	54	1.48	24.65	Overweight (at risk)	≥ 60	primary	Agricultural worker	5001 - 10,000	currently married	0	0	0	0	0	0	0	0	0	0	0	0	0	0	1	0	0	1	1	0	0	0	0	0	0	1	0	0	0	0	0	0	0	0	0	0	0	0	0
ID098	female	56	1.50	24.89	Overweight (at risk)	19-59	high school	Self-employed worker	5001 - 10,000	currently married	0	0	0	0	1	0	0	0	0	0	0	1	1	1	1	0	0	0	0	1	0	1	1	1	1	1	1	1	1	2	1	1	0	1	1	1	1	1	1
ID099	female	68	1.60	26.56	Overweight (obese)	19-59	high school	Unemployed worker	5001 - 10,000	currently married	0	0	0	0	0	0	0	0	0	0	0	0	1	1	0	0	0	0	0	1	0	0	0	0	0	1	1	0	1	1	1	0	0	1	1	0	1	1	1
ID100	female	64	1.60	25	Overweight (at risk)	19-59	primary	Self-employed worker	5001 - 10,000	currently married	0	0	0	0	0	0	0	0	0	0	0	0	0	0	1	0	0	0	0	0	0	0	0	0	0	1	0	1	0	0	0	0	0	0	0	0	0	0	0
ID101	male	70	1.67	25.1	Overweight (obese)	19-59	primary	Self-employed worker	5001 - 10,000	currently married	0	1	1	0	0	0	0	0	0	0	0	1	1	1	1	0	0	0	0	1	0	1	0	0	0	1	1	1	1	1	1	1	0	0	0	0	0	0	0
ID102	female	73	1.55	30.39	Overweight (obese)	19-59	high school	Self-employed worker	5001 - 10,000	Widowed/seperated	0	1	0	0	0	0	0	0	0	0	0	1	1	1	1	0	1	1	1	1	0	0	1	1	0	1	1	0	0	0	0	0	0	1	0	0	0	0	0
ID103	male	55	1.56	22.6	Normal weight	19-59	high school	Self-employed worker	5001 - 10,000	currently married	0	0	0	0	0	0	0	0	0	0	0	0	0	0	0	0	0	0	0	0	0	0	0	0	0	0	1	0	0	0	1	1	0	0	0	0	0	0	0
ID104	male	61	1.62	23.24	Overweight (at risk)	≥ 60	primary	Unemployed worker	< 5,000	currently married	0	1	0	0	0	0	0	0	0	0	0	1	1	0	0	0	0	0	0	0	0	0	0	0	0	1	1	0	0	0	0	0	0	0	0	0	0	0	0
ID105	male	60	1.60	23.44	Overweight (at risk)	19-59	high school	Agricultural worker	5001 - 10,000	currently married	0	1	1	0	0	0	0	0	0	0	0	1	1	0	1	0	0	0	0	0	1	1	0	1	0	1	1	1	1	1	1	1	1	1	1	1	1	1	1
ID106	female	85	1.60	33.2	Overweight (obese)	≥ 60	lower primary	Self-employed worker	5001 - 10,000	Widowed/seperated	0	1	1	1	0	0	1	0	0	0	0	1	1	1	1	1	1	1	1	1	0	1	1	1	0	1	1	2	1	1	1	2	1	1	1	1	2	1	2
ID107	male	75	1.72	25.35	Overweight (obese)	≥ 60	tertiary education	Self-employed worker	≥ 20,000	currently married	0	1	1	1	0	0	0	0	0	0	0	1	1	1	1	1	1	0	0	0	0	1	1	1	0	1	2	2	1	1	1	2	0	2	1	1	0	0	1
ID108	female	69	1.60	26.95	Overweight (obese)	19-59	primary	Self-employed worker	15,001 - 20,000	currently married	0	1	0	0	0	0	0	0	0	0	0	1	1	1	1	1	1	0	0	1	0	0	1	1	1	1	1	2	1	0	1	1	0	1	1	1	1	1	0
ID109	female	62	1.70	21.45	Normal weight	≥ 60	primary	Self-employed worker	5001 - 10,000	currently married	0	0	0	0	0	0	0	0	0	0	0	0	1	0	1	0	0	1	1	0	1	0	1	1	0	1	2	1	1	1	1	2	1	1	1	2	1	1	1
ID110	female	61	1.45	29.01	Overweight (obese)	≥ 60	lower primary	Unemployed worker	< 5,000	Single	0	1	0	0	0	0	0	0	0	0	0	1	1	0	1	1	0	0	0	1	0	0	0	0	1	1	1	0	1	1	1	1	2	1	1	2	2	1	1
ID111	female	50	1.50	22.22	Normal weight	19-59	primary	Self-employed worker	10,001 - 15,000	currently married	0	0	0	0	0	0	0	0	0	0	0	0	1	0	0	0	0	0	0	1	0	1	1	0	0	1	1	1	1	0	0	0	0	0	0	0	0	0	0
ID112	female	50	1.55	20.81	Normal weight	19-59	high school	Self-employed worker	5001 - 10,000	currently married	0	0	0	0	0	1	0	0	0	0	0	1	1	1	0	1	1	0	1	1	1	0	1	1	1	1	0	1	0	2	0	1	0	0	0	0	0	0	0
ID113	female	60	1.53	25.63	Overweight (obese)	19-59	tertiary education	Agricultural worker	10,001 - 15,000	Widowed/seperated	0	0	0	0	0	0	0	0	0	0	0	0	0	0	0	0	0	0	0	1	0	0	1	1	0	1	1	1	0	0	0	0	0	0	0	0	0	0	0
ID114	female	52	1.50	23.11	Overweight (at risk)	19-59	primary	Self-employed worker	< 5,000	Widowed/seperated	0	0	0	0	0	0	0	0	0	0	0	0	1	0	0	0	0	0	0	0	0	0	1	0	0	1	0	1	0	0	0	0	0	0	0	0	0	0	0
ID115	female	72	1.60	28.13	Overweight (obese)	19-59	high school	Agricultural worker	< 5,000	currently married	0	1	0	0	0	0	0	0	0	0	0	1	1	0	1	0	0	1	0	1	0	0	1	1	0	1	0	0	0	1	0	0	0	0	0	0	0	0	0
ID116	male	87	1.70	30.1	Overweight (obese)	19-59	tertiary education	Self-employed worker	5001 - 10,000	currently married	0	1	0	0	0	0	0	0	0	0	0	1	0	0	0	0	0	0	0	0	0	0	0	0	0	0	0	1	0	0	0	0	0	0	0	0	0	0	0
ID117	male	60	1.68	21.26	Normal weight	19-59	high school	Self-employed worker	< 5,000	Single	0	0	0	0	0	0	0	0	0	0	0	0	1	1	1	1	1	1	1	0	0	1	1	1	0	1	1	1	1	1	0	1	0	0	0	0	0	0	0
ID118	female	60	1.52	25.97	Overweight (obese)	≥ 60	tertiary education	Agricultural worker	5001 - 10,000	currently married	0	1	0	0	0	0	0	0	0	0	0	1	1	0	0	1	0	0	0	1	0	1	1	1	0	1	1	0	0	0	0	0	0	0	0	0	0	1	0
ID119	female	50	1.55	20.81	Normal weight	19-59	high school	Self-employed worker	15,001 - 20,000	currently married	0	1	1	0	0	0	0	0	0	0	0	1	0	0	1	0	0	0	0	0	0	0	0	0	0	1	0	0	0	0	0	0	0	0	0	0	0	1	1
ID120	female	45	1.65	16.53	underweight	19-59	high school	Student	5001 - 10,000	Single	0	0	0	0	0	0	0	0	0	0	0	0	0	0	0	0	0	0	0	0	0	0	0	0	0	0	1	1	0	0	0	1	0	1	0	0	0	0	0
ID121	female	65	1.60	25.39	Overweight (obese)	≥ 60	high school	Self-employed worker	10,001 - 15,000	Widowed/seperated	0	0	0	0	0	0	0	0	0	0	0	0	1	1	0	0	0	0	1	1	0	1	1	1	0	1	1	1	0	1	0	1	0	1	0	0	1	0	0
ID122	female	51	1.45	24.26	Overweight (at risk)	19-59	primary	Self-employed worker	5001 - 10,000	currently married	0	0	0	0	0	0	0	0	0	0	0	0	1	0	0	1	1	1	1	1	1	1	1	1	1	1	1	1	1	1	1	0	1	1	1	0	1	1	0
ID123	male	60	1.66	21.77	Normal weight	19-59	primary	Agricultural worker	< 5,000	currently married	0	0	0	0	0	0	0	0	0	0	0	0	1	0	0	0	0	0	0	1	0	0	0	0	0	1	1	1	0	0	1	0	0	0	0	0	0	0	0
ID124	female	55	1.67	19.72	Normal weight	19-59	tertiary education	Student	5001 - 10,000	Single	0	0	0	0	0	0	0	0	0	0	0	0	1	1	0	1	1	1	1	1	1	1	1	0	0	1	1	0	0	1	0	1	1	1	1	1	1	1	1
ID125	female	54	1.69	18.91	Normal weight	19-59	high school	Self-employed worker	10,001 - 15,000	Single	0	0	0	0	0	0	0	0	0	0	0	0	1	0	1	0	0	1	0	0	0	0	0	0	0	1	0	0	0	0	0	0	0	0	1	0	1	0	0
ID126	female	55	1.63	20.7	Normal weight	19-59	high school	Self-employed worker	5001 - 10,000	currently married	0	0	0	0	0	0	0	0	0	0	0	0	1	1	1	1	0	1	1	0	0	1	1	1	0	1	1	0	0	0	0	0	0	1	0	0	1	0	0
ID127	female	68	1.50	30.22	Overweight (obese)	≥ 60	primary	Unemployed worker	< 5,000	Widowed/seperated	0	1	0	0	0	0	0	0	0	0	0	1	1	1	0	1	1	1	1	1	0	1	1	1	1	1	1	1	1	1	1	1	2	1	2	1	1	1	1
ID128	female	65	1.70	22.49	Normal weight	≥ 60	lower primary	Unemployed worker	< 5,000	currently married	0	0	0	0	0	0	0	0	0	0	0	0	0	0	0	0	0	0	0	0	0	1	1	1	0	1	1	1	0	0	0	0	0	0	0	0	0	0	0
ID129	female	45	1.52	19.48	Normal weight	19-59	tertiary education	Self-employed worker	10,001 - 15,000	Single	0	0	0	0	0	0	0	0	0	0	0	0	0	0	0	0	0	0	0	0	0	0	0	0	0	0	0	0	0	0	0	0	0	0	0	0	0	0	0
ID130	female	57	1.55	23.73	Overweight (at risk)	19-59	primary	Government employee	10,001 - 15,000	currently married	0	0	0	0	0	0	0	0	0	0	0	0	0	0	0	0	0	0	0	0	0	0	0	0	0	0	0	0	0	0	0	0	0	0	0	0	0	0	0
ID131	female	65	1.50	28.89	Overweight (obese)	19-59	high school	Private employee	15,001 - 20,000	currently married	1	0	0	0	0	0	0	0	0	0	0	1	0	0	0	0	0	0	0	1	0	0	1	1	0	1	0	0	1	0	0	0	0	0	0	0	0	0	0
ID132	female	55	1.50	24.44	Overweight (at risk)	19-59	high school	Self-employed worker	5001 - 10,000	Widowed/seperated	0	0	0	0	0	0	0	0	0	0	0	0	0	0	0	0	0	1	1	0	0	0	0	0	0	1	0	0	0	0	0	0	0	0	0	0	0	0	0
ID133	female	50	1.60	19.53	Normal weight	19-59	tertiary education	Agricultural worker	5001 - 10,000	currently married	0	0	0	0	0	0	0	0	0	0	0	0	1	0	1	0	0	0	1	1	0	0	1	0	0	1	0	1	0	0	0	0	0	0	0	0	0	0	0
ID134	female	65	1.63	24.46	Overweight (at risk)	19-59	tertiary education	Self-employed worker	5001 - 10,000	Single	0	0	0	0	0	1	0	0	0	0	0	1	1	1	1	0	0	0	0	1	0	0	1	1	0	1	1	1	0	1	0	1	0	0	0	0	0	1	0
ID135	female	47	1.54	19.82	Normal weight	19-59	high school	Self-employed worker	5001 - 10,000	currently married	0	0	0	0	0	0	0	0	0	0	0	0	0	0	0	0	0	0	0	1	0	0	0	0	1	1	0	0	0	0	0	0	0	0	0	0	0	0	0
ID136	male	54	1.55	22.48	Normal weight	19-59	high school	Self-employed worker	5001 - 10,000	currently married	0	0	0	0	0	0	0	0	0	0	0	0	0	0	0	0	0	0	0	0	0	0	0	0	0	0	0	0	0	0	0	0	0	0	0	0	0	0	0
ID137	female	50	1.55	20.81	Normal weight	19-59	high school	Self-employed worker	10,001 - 15,000	currently married	0	0	0	0	0	0	0	0	0	0	0	0	1	0	1	0	0	1	1	0	0	0	1	1	0	1	0	1	1	0	0	1	0	1	0	0	0	1	0
ID138	female	62	1.60	24.22	Overweight (at risk)	≥ 60	primary	Self-employed worker	5001 - 10,000	currently married	0	0	1	0	0	0	0	0	0	0	0	1	1	0	1	0	0	1	1	0	0	0	1	1	0	1	1	1	2	1	0	1	0	1	0	0	1	0	0
ID139	female	60	1.47	27.77	Overweight (obese)	19-59	high school	Self-employed worker	5001 - 10,000	Single	0	0	0	0	0	0	0	0	0	0	0	0	1	0	1	0	0	0	0	0	1	0	0	0	1	1	1	1	1	1	0	0	1	1	2	0	0	2	0
ID140	male	45	1.50	20	Normal weight	≥ 60	high school	Unemployed worker	< 5,000	Single	0	1	0	0	0	0	0	0	0	0	0	1	0	0	0	0	0	0	0	0	0	0	0	0	0	0	0	0	0	0	0	0	0	0	0	0	0	0	0
ID141	female	45	1.50	20	Normal weight	19-59	primary	Agricultural worker	< 5,000	Widowed/seperated	0	0	0	0	0	0	0	0	0	0	0	0	0	0	0	0	0	0	0	0	0	0	0	0	0	0	0	0	0	0	0	0	0	0	0	0	0	0	0
ID142	female	50	1.60	19.53	Normal weight	19-59	high school	Agricultural worker	5001 - 10,000	currently married	0	0	0	0	0	0	0	0	0	0	0	0	0	0	0	0	0	0	0	0	0	0	0	0	0	0	0	0	0	0	0	0	0	0	0	0	0	0	0
ID143	male	65	1.55	27.06	Overweight (obese)	19-59	primary	Agricultural worker	< 5,000	Widowed/seperated	0	0	0	0	0	0	0	0	0	0	0	0	0	0	0	0	0	0	0	0	0	0	0	0	0	0	0	0	0	0	0	0	0	0	0	0	0	0	0
ID144	female	55	1.60	21.48	Normal weight	19-59	high school	Agricultural worker	5001 - 10,000	currently married	0	0	0	0	0	0	0	0	0	0	0	0	0	0	0	0	1	0	0	1	0	0	1	0	1	1	1	1	0	1	1	1	0	0	0	0	0	0	0
ID145	female	60	1.67	21.51	Normal weight	19-59	lower primary	Private employee	10,001 - 15,000	currently married	0	0	0	0	0	0	0	0	0	0	0	0	0	0	0	0	0	0	0	0	0	0	1	1	0	1	0	0	0	0	0	0	0	0	0	0	0	0	0
ID146	female	72	1.58	28.84	Overweight (obese)	19-59	lower primary	Self-employed worker	5001 - 10,000	currently married	0	1	0	0	0	0	0	0	0	0	0	1	0	0	1	0	0	0	0	0	0	0	0	0	0	1	0	1	0	0	0	0	0	0	0	0	0	0	0
ID147	female	77	1.55	32.05	Overweight (obese)	19-59	tertiary education	Agricultural worker	10,001 - 15,000	currently married	0	1	1	0	0	0	0	0	0	0	0	1	1	1	1	1	1	1	1	1	0	1	1	1	0	1	2	1	0	0	0	0	0	2	0	0	0	1	1
ID148	male	90	1.60	35.16	Overweight (obese)	19-59	primary	Self-employed worker	5001 - 10,000	Widowed/seperated	0	1	1	0	0	0	0	0	0	0	0	1	1	0	0	0	0	0	1	0	0	0	0	0	0	1	1	0	0	0	1	0	0	0	0	0	0	1	0
ID149	female	72	1.65	26.45	Overweight (obese)	19-59	primary	Agricultural worker	5001 - 10,000	currently married	0	1	1	0	0	0	0	0	0	0	0	1	0	0	1	0	0	0	0	0	0	1	0	0	0	1	0	0	0	0	0	0	0	0	0	0	0	0	0
ID150	female	70	1.70	24.22	Overweight (at risk)	19-59	tertiary education	Private employee	10,001 - 15,000	currently married	0	0	1	0	0	0	0	0	0	0	0	1	1	0	0	0	0	0	0	0	0	0	0	0	0	1	1	1	0	0	0	0	0	0	0	0	0	0	0
ID151	female	70	1.56	28.76	Overweight (obese)	19-59	primary	Self-employed worker	5001 - 10,000	currently married	0	0	0	0	0	0	0	0	0	0	0	0	0	0	1	0	0	1	1	0	0	0	1	1	0	1	1	1	1	0	0	0	0	1	1	0	0	0	0
ID152	female	52	1.65	19.1	Normal weight	19-59	high school	Self-employed worker	5001 - 10,000	Single	0	0	0	0	0	0	0	0	0	0	0	0	0	0	0	0	0	0	0	0	0	0	0	0	0	0	0	0	1	0	0	0	0	0	0	0	0	0	0
ID153	female	60	1.65	22.04	Normal weight	≥ 60	primary	Self-employed worker	5001 - 10,000	currently married	0	0	0	0	0	0	0	0	0	0	0	0	1	0	1	1	0	1	1	1	0	1	1	1	1	1	1	2	2	1	0	1	1	1	1	0	0	1	0
ID154	female	71	1.55	29.55	Overweight (obese)	19-59	primary	Self-employed worker	5001 - 10,000	currently married	0	0	0	0	0	0	0	0	0	0	1	1	0	0	0	0	0	0	0	1	0	1	0	0	0	1	1	1	1	1	1	0	0	0	0	0	0	1	1
ID155	female	50	1.56	20.55	Normal weight	19-59	primary	Self-employed worker	5001 - 10,000	Single	0	0	0	0	0	0	0	0	0	0	0	0	0	0	0	0	0	0	0	0	0	0	0	0	0	0	0	0	0	0	0	0	0	0	0	0	0	0	0
ID156	female	68	1.57	27.59	Overweight (obese)	19-59	high school	Agricultural worker	< 5,000	currently married	0	0	0	0	0	0	0	0	0	0	0	0	1	0	0	0	0	0	1	1	0	1	1	1	1	1	0	1	0	0	0	0	0	0	0	0	0	0	0
ID157	female	55	1.50	24.44	Overweight (at risk)	19-59	high school	Self-employed worker	5001 - 10,000	currently married	1	0	0	0	0	0	0	0	0	0	0	1	1	0	1	1	0	0	1	1	0	1	1	1	0	1	0	0	0	0	1	0	1	1	1	0	0	0	0
ID158	male	70	1.60	27.34	Overweight (obese)	19-59	primary	Agricultural worker	5001 - 10,000	currently married	0	1	0	0	0	0	0	0	0	0	0	1	0	0	1	0	0	0	0	0	0	1	0	0	0	1	0	0	0	0	0	0	0	0	0	0	0	0	0
ID159	female	75	1.68	26.57	Overweight (obese)	19-59	tertiary education	Self-employed worker	15,001 - 20,000	Single	0	0	0	0	0	0	0	0	0	0	0	0	0	0	0	0	0	0	0	0	0	0	0	0	0	0	0	0	0	0	0	0	0	0	0	0	0	0	0
ID160	female	46	1.58	18.43	underweight	19-59	high school	Government employee	5001 - 10,000	currently married	0	0	0	0	0	0	0	0	0	0	0	0	1	0	1	0	0	1	0	0	1	1	0	0	0	1	0	0	0	0	0	0	0	0	0	0	0	0	0
ID161	male	53	1.60	20.7	Normal weight	≥ 60	lower primary	Self-employed worker	< 5,000	currently married	0	0	0	0	0	0	0	0	0	0	0	0	1	1	1	1	1	1	1	1	1	1	1	1	1	1	0	0	0	0	0	0	0	0	0	0	0	0	0
ID162	female	78	1.65	28.65	Overweight (obese)	19-59	primary	Self-employed worker	5001 - 10,000	currently married	0	0	1	0	0	0	0	0	0	0	0	1	1	0	0	1	0	1	0	0	0	0	1	1	0	1	1	1	0	0	1	0	2	1	0	0	0	0	0
ID163	male	40	1.50	17.78	underweight	19-59	primary	Self-employed worker	5001 - 10,000	Single	0	0	0	0	0	0	0	0	0	0	0	0	0	0	0	0	0	0	0	0	0	0	0	0	0	0	0	0	0	0	0	0	0	0	0	0	0	0	0
ID164	female	56	1.59	22.15	Normal weight	19-59	high school	Self-employed worker	10,001 - 15,000	currently married	0	0	0	0	0	0	0	0	0	0	0	0	0	0	0	0	0	0	0	0	0	0	0	0	0	0	0	0	0	0	0	0	0	0	0	0	0	0	0
ID165	male	90	1.75	29.39	Overweight (obese)	19-59	primary	Self-employed worker	5001 - 10,000	currently married	0	0	1	0	0	0	0	0	0	0	0	1	0	0	1	1	0	0	0	0	1	1	0	1	0	1	0	1	0	0	0	0	0	0	0	0	0	0	0
ID166	male	64	1.64	23.8	Overweight (at risk)	19-59	high school	Government employee	10,001 - 15,000	currently married	0	0	0	0	0	0	0	0	0	0	0	0	1	0	1	1	0	1	0	0	0	1	1	0	0	1	0	0	0	0	0	0	0	0	0	0	0	0	0
ID167	female	70	1.60	27.34	Overweight (obese)	19-59	primary	Agricultural worker	10,001 - 15,000	currently married	0	1	1	0	0	0	0	0	0	0	0	1	0	0	0	0	0	0	0	0	0	0	0	0	0	0	0	0	0	0	0	0	0	0	0	0	0	0	0
ID168	male	35	1.20	24.31	Overweight (at risk)	19-59	lower primary	Unemployed worker	< 5,000	Single	0	0	0	0	0	0	0	0	0	0	0	0	1	1	1	0	0	1	0	0	0	1	0	0	0	1	1	1	1	1	1	1	1	1	1	1	1	1	1
ID169	female	67	1.60	26.17	Overweight (obese)	19-59	primary	Self-employed worker	5001 - 10,000	Single	0	1	1	0	0	0	0	0	0	0	0	1	0	0	0	0	0	0	0	0	0	0	0	0	0	0	0	0	0	0	0	0	0	0	0	0	0	0	0
ID170	male	80	1.75	26.12	Overweight (obese)	19-59	high school	Self-employed worker	< 5,000	Single	0	0	0	0	0	0	0	0	0	0	0	0	0	0	0	0	0	0	0	1	0	1	0	0	1	1	0	1	0	0	0	0	0	0	0	0	0	0	0
ID171	male	60	1.63	22.58	Normal weight	19-59	primary	Self-employed worker	10,001 - 15,000	currently married	0	1	1	1	0	0	0	0	0	0	0	1	0	0	0	0	0	0	0	0	0	0	0	0	0	0	0	0	0	0	0	0	0	0	0	0	0	0	0
ID172	male	81	1.70	28.03	Overweight (obese)	19-59	tertiary education	Unemployed worker	< 5,000	Single	0	0	0	0	0	0	0	0	0	0	0	0	0	0	0	0	1	0	0	1	0	1	0	0	1	1	0	1	0	0	0	0	0	1	0	0	0	0	0
ID173	female	56	1.60	21.88	Normal weight	≥ 60	lower primary	Agricultural worker	10,001 - 15,000	currently married	0	1	1	0	0	0	0	0	0	0	0	1	0	0	0	1	0	0	0	0	0	1	0	0	0	1	0	0	0	0	0	0	0	0	0	0	0	0	0
ID174	male	62	1.67	22.23	Normal weight	19-59	high school	Self-employed worker	10,001 - 15,000	currently married	0	0	0	0	0	0	0	0	0	0	0	0	0	0	0	0	0	0	0	0	0	0	0	0	0	0	0	0	0	0	0	0	0	0	0	0	0	0	0
ID175	female	55	1.58	22.03	Normal weight	19-59	tertiary education	Self-employed worker	10,001 - 15,000	Single	0	0	0	0	0	0	0	0	0	0	0	0	0	0	1	0	0	0	0	0	0	1	0	0	0	1	1	0	1	0	0	0	0	1	1	0	0	0	0
ID176	female	73	1.65	26.81	Overweight (obese)	19-59	high school	Self-employed worker	< 5,000	currently married	0	0	0	0	0	0	0	0	0	0	0	0	0	0	0	0	0	0	0	1	0	0	1	1	1	1	0	1	0	0	0	0	0	0	0	0	0	0	0
ID177	female	50	1.60	19.53	Normal weight	19-59	tertiary education	Private employee	15,001 - 20,000	Single	0	0	0	0	0	0	0	0	0	0	0	0	0	0	0	0	0	0	0	0	0	0	0	0	0	0	0	0	0	0	1	0	0	0	0	0	0	0	0
ID178	female	52	1.55	21.64	Normal weight	19-59	primary	Self-employed worker	5001 - 10,000	Widowed/seperated	0	0	0	0	0	0	0	0	0	0	0	0	0	0	0	0	0	0	0	0	0	0	0	0	0	0	0	0	0	0	0	0	0	0	0	0	0	0	0
ID179	female	58	1.55	24.14	Overweight (at risk)	19-59	high school	Self-employed worker	10,001 - 15,000	currently married	0	0	0	0	0	0	0	0	0	0	0	0	0	0	0	0	0	1	1	1	0	1	0	0	0	1	0	0	0	0	0	0	0	0	0	0	0	0	0
ID180	female	70	1.55	29.14	Overweight (obese)	19-59	tertiary education	Private employee	15,001 - 20,000	Single	0	0	0	0	0	0	0	0	0	0	0	0	0	0	0	0	0	0	0	0	0	0	0	0	0	0	0	0	0	0	0	0	0	0	0	0	0	0	0
ID181	female	98	1.65	36	Overweight (obese)	19-59	tertiary education	Private employee	10,001 - 15,000	currently married	0	0	0	0	0	0	0	0	0	0	0	0	1	0	1	0	0	1	1	0	0	0	1	1	1	1	1	1	0	0	1	0	0	0	1	0	1	1	0
ID182	female	50	1.60	19.53	Normal weight	19-59	high school	Agricultural worker	5001 - 10,000	Widowed/seperated	0	0	0	0	0	0	0	0	0	0	0	0	1	1	1	1	0	1	1	1	1	1	1	1	0	1	1	1	0	1	0	0	0	1	1	0	1	0	0
ID183	female	63	1.63	23.71	Overweight (at risk)	19-59	tertiary education	Agricultural worker	5001 - 10,000	currently married	0	0	0	0	0	0	0	0	0	0	0	0	1	0	1	0	0	1	0	0	0	1	0	0	0	1	0	0	0	0	0	0	0	0	0	0	0	0	0
ID184	female	60	1.63	22.58	Normal weight	19-59	primary	Self-employed worker	10,001 - 15,000	currently married	0	0	0	0	0	0	0	0	0	0	0	0	0	0	1	1	0	1	0	0	0	0	0	0	0	1	0	0	0	0	0	0	0	0	0	0	0	0	0
ID185	male	64	1.65	23.51	Overweight (at risk)	19-59	primary	Self-employed worker	10,001 - 15,000	currently married	0	0	0	0	0	0	0	0	0	0	0	0	0	0	1	0	0	1	0	0	0	1	1	0	0	1	0	0	0	0	0	0	0	0	0	0	0	0	0
ID186	female	52	1.47	24.06	Overweight (at risk)	≥ 60	primary	Self-employed worker	< 5,000	currently married	0	1	0	0	0	0	0	0	0	0	0	1	0	0	0	0	0	0	0	1	0	1	0	0	0	1	1	0	0	0	1	1	0	0	1	1	0	0	0
ID187	male	51	1.71	17.44	underweight	≥ 60	high school	Self-employed worker	5001 - 10,000	currently married	0	0	0	0	0	0	0	0	0	0	0	0	0	0	1	0	0	0	0	0	0	0	0	0	0	1	0	0	0	0	0	0	0	0	0	0	0	0	0
ID188	female	65	1.60	25.39	Overweight (obese)	19-59	primary	Self-employed worker	10,001 - 15,000	currently married	1	0	0	0	0	0	0	0	0	0	0	1	0	0	1	0	0	1	0	0	0	1	1	0	0	1	0	0	0	0	0	0	0	0	0	0	0	0	0
ID189	male	58	1.60	22.66	Normal weight	19-59	primary	Self-employed worker	10,001 - 15,000	currently married	0	0	0	0	0	0	0	0	0	0	0	0	0	0	1	0	0	1	0	0	0	0	1	0	0	1	0	0	0	0	0	0	0	0	0	0	0	0	0
ID190	female	46	1.58	18.43	underweight	19-59	tertiary education	Private employee	5001 - 10,000	Single	0	0	0	0	0	0	0	0	0	0	0	0	0	0	1	0	0	1	0	0	0	1	0	0	0	1	0	0	0	0	0	0	0	0	0	0	0	0	0
ID191	male	70	1.78	22.09	Normal weight	19-59	high school	Self-employed worker	10,001 - 15,000	currently married	0	0	0	0	0	0	0	0	0	0	0	0	0	0	0	0	0	0	0	0	0	0	0	0	0	0	0	0	0	0	0	0	0	0	0	0	0	0	0
ID192	female	53	1.60	20.7	Normal weight	19-59	tertiary education	Self-employed worker	≥ 20,000	currently married	0	0	0	0	0	0	0	0	0	0	0	0	1	0	0	0	0	0	0	0	0	1	0	0	0	1	0	0	0	0	0	0	0	0	0	0	0	0	0
ID193	female	54	1.45	25.68	Overweight (obese)	≥ 60	lower primary	Unemployed worker	< 5,000	Widowed/seperated	0	0	1	0	0	0	0	0	0	0	0	1	0	0	0	0	0	0	0	0	0	0	1	0	0	1	0	0	0	0	0	0	0	0	0	0	0	0	0
ID194	male	56	1.61	21.6	Normal weight	19-59	high school	Self-employed worker	≥ 20,000	currently married	0	0	0	0	0	0	0	0	0	0	0	0	0	0	1	0	0	0	0	0	0	1	0	0	0	1	0	0	0	0	0	0	0	0	0	0	0	0	0
ID195	male	65	1.65	23.88	Overweight (at risk)	19-59	high school	Self-employed worker	10,001 - 15,000	Single	0	0	0	0	0	0	0	0	0	0	0	0	0	0	0	0	0	0	0	0	0	1	0	0	0	1	0	0	0	0	0	0	0	0	0	0	0	0	0
ID196	female	57	1.60	22.27	Normal weight	19-59	tertiary education	Self-employed worker	10,001 - 15,000	Single	0	0	0	0	0	0	0	0	0	0	0	0	0	0	0	0	0	0	0	0	0	0	0	0	1	1	0	0	0	0	0	0	0	0	0	0	0	0	0
ID197	female	67	1.57	27.18	Overweight (obese)	≥ 60	primary	Self-employed worker	< 5,000	Widowed/seperated	0	1	1	1	0	0	0	0	0	0	0	1	0	0	1	0	0	0	0	0	0	1	0	0	0	1	0	0	0	0	0	0	0	0	0	0	0	0	0
ID198	female	53	1.50	23.56	Overweight (at risk)	≥ 60	high school	Self-employed worker	10,001 - 15,000	currently married	0	0	0	0	0	1	0	0	0	0	0	1	1	1	1	0	0	0	1	1	0	1	1	1	0	1	1	1	1	0	0	0	0	0	0	0	0	0	0
ID199	female	58	1.60	22.66	Normal weight	19-59	tertiary education	Self-employed worker	15,001 - 20,000	Single	0	0	0	0	0	0	0	0	0	0	1	1	1	1	0	0	0	0	0	0	0	0	0	0	0	1	1	1	0	0	0	0	0	1	1	0	0	0	0
ID200	female	75	1.55	31.22	Overweight (obese)	19-59	high school	Agricultural worker	5001 - 10,000	currently married	0	0	0	1	0	0	0	0	0	0	0	1	0	0	0	0	0	0	0	0	0	0	0	0	0	0	0	0	0	0	0	0	0	0	0	0	0	0	0
ID201	male	50	1.62	19.05	Normal weight	19-59	tertiary education	Self-employed worker	15,001 - 20,000	currently married	0	0	0	0	0	0	0	0	0	0	0	0	0	0	0	0	0	0	0	0	0	0	0	0	0	0	0	0	0	0	0	0	0	0	0	0	0	0	0
ID202	female	58	1.65	21.3	Normal weight	19-59	tertiary education	Government employee	10,001 - 15,000	currently married	0	0	0	0	0	0	0	0	1	0	0	1	0	0	0	0	0	0	0	0	0	0	0	0	0	0	0	0	0	0	0	0	0	0	0	0	0	0	0
ID203	female	55	1.55	22.89	Normal weight	19-59	primary	Agricultural worker	10,001 - 15,000	currently married	0	1	1	0	0	0	0	0	0	0	0	1	0	0	0	0	0	0	0	0	0	0	0	0	0	0	0	0	0	0	0	0	0	0	0	0	0	0	0
ID204	female	58	1.60	22.66	Normal weight	19-59	tertiary education	Self-employed worker	15,001 - 20,000	Single	0	0	0	0	0	0	0	0	0	0	1	1	1	1	0	1	0	0	0	0	0	0	0	0	0	1	1	1	1	1	0	0	0	1	1	0	1	1	1
ID205	female	60	1.60	23.44	Overweight (at risk)	19-59	primary	Agricultural worker	10,001 - 15,000	currently married	0	0	0	0	0	0	0	0	0	0	0	0	0	0	0	0	0	0	0	0	0	1	0	0	0	1	0	0	0	0	0	0	0	0	0	0	0	0	0
ID206	female	62	1.56	25.48	Overweight (obese)	19-59	high school	Self-employed worker	10,001 - 15,000	currently married	0	0	0	0	0	0	0	0	0	0	0	0	1	1	0	1	1	1	1	1	1	0	1	1	0	1	1	0	1	1	0	0	1	0	0	0	0	0	0
ID207	male	55	1.60	21.48	Normal weight	19-59	primary	Self-employed worker	10,001 - 15,000	Single	0	0	0	0	0	0	0	0	0	0	0	0	0	0	0	0	0	0	0	0	0	1	0	0	0	1	0	0	0	0	0	0	0	0	0	0	0	0	0
ID208	male	60	1.66	21.77	Normal weight	≥ 60	primary	Agricultural worker	10,001 - 15,000	currently married	0	0	0	0	0	0	0	0	0	0	0	0	0	0	0	0	0	0	0	0	0	0	0	0	0	0	0	0	0	0	0	0	0	0	0	0	0	0	0
ID209	female	65	1.60	25.39	Overweight (obese)	19-59	high school	Unemployed worker	5001 - 10,000	currently married	0	0	0	0	0	0	0	0	0	0	0	0	1	1	0	1	1	1	1	0	0	0	1	1	0	1	0	0	0	0	0	0	0	0	0	0	0	0	0
ID210	male	50	1.55	20.81	Normal weight	19-59	primary	Self-employed worker	10,001 - 15,000	Single	0	0	0	0	0	0	0	0	0	0	0	0	0	0	0	0	0	0	0	0	0	0	0	0	0	0	0	0	0	0	0	0	0	0	0	0	0	0	0
ID211	female	61	1.56	25.07	Overweight (obese)	≥ 60	primary	Self-employed worker	5001 - 10,000	currently married	0	0	0	0	0	0	0	0	0	0	0	0	0	0	0	0	0	0	0	0	0	0	0	0	0	0	0	0	0	0	0	0	0	0	0	0	0	0	0
ID212	female	52	1.59	20.57	Normal weight	19-59	high school	Self-employed worker	10,001 - 15,000	currently married	0	0	0	0	0	0	0	0	0	0	0	0	1	1	1	0	0	1	1	0	0	0	1	1	0	1	0	0	0	0	0	0	0	0	0	0	0	0	0
ID213	male	62	1.65	22.77	Normal weight	19-59	high school	Self-employed worker	10,001 - 15,000	Single	0	0	0	0	0	0	0	0	0	0	0	0	0	0	0	0	0	0	0	0	0	0	0	0	0	0	0	0	0	0	0	0	0	0	0	0	0	0	0
ID214	male	66	1.60	25.78	Overweight (obese)	≥ 60	primary	Agricultural worker	10,001 - 15,000	currently married	0	1	0	0	0	0	0	0	0	0	0	1	0	0	0	0	0	0	0	0	0	0	0	0	0	0	0	0	0	0	0	0	0	0	0	0	0	0	0
ID215	female	55	1.53	23.5	Overweight (at risk)	≥ 60	primary	Agricultural worker	15,001 - 20,000	currently married	0	0	0	0	0	0	0	0	0	0	0	0	0	0	0	0	0	0	0	0	0	0	0	0	0	0	0	0	0	0	0	0	0	0	0	0	0	0	0
ID216	female	60	1.55	24.97	Overweight (at risk)	≥ 60	primary	Agricultural worker	10,001 - 15,000	currently married	0	0	1	0	0	0	0	0	0	0	0	1	0	0	0	0	0	0	0	0	0	0	0	0	0	0	0	0	0	0	0	0	0	0	0	0	0	0	0
ID217	male	65	1.63	24.46	Overweight (at risk)	19-59	primary	Self-employed worker	5001 - 10,000	Single	0	0	0	0	0	0	0	0	0	0	0	0	0	0	1	0	0	1	0	0	0	0	0	0	0	1	0	0	0	0	0	0	0	0	0	0	0	0	0
ID218	female	56	1.54	23.61	Overweight (at risk)	≥ 60	primary	Agricultural worker	10,001 - 15,000	currently married	0	0	1	0	0	0	0	0	0	0	0	1	0	0	0	0	0	0	0	0	0	0	0	0	0	0	0	0	0	0	0	0	0	0	0	0	0	0	0
ID219	female	45	1.55	18.73	Normal weight	19-59	high school	Self-employed worker	10,001 - 15,000	currently married	0	0	0	0	0	0	0	0	0	0	0	0	0	0	1	1	0	1	0	0	0	1	0	0	0	1	0	0	0	0	0	0	0	0	0	0	0	0	0
ID220	male	54	1.65	19.83	Normal weight	19-59	high school	Self-employed worker	10,001 - 15,000	Widowed/seperated	0	0	0	0	0	0	0	0	0	0	0	0	0	0	0	0	0	0	0	0	0	0	0	0	0	0	0	0	0	0	0	0	0	0	0	0	0	0	0
ID221	female	62	1.65	22.77	Normal weight	19-59	high school	Self-employed worker	5001 - 10,000	currently married	0	0	0	0	0	0	0	0	0	0	1	1	1	0	0	0	0	0	0	0	0	0	0	0	0	1	1	0	0	0	0	0	0	0	0	0	0	0	0
ID222	female	60	1.56	24.65	Overweight (at risk)	19-59	primary	Agricultural worker	10,001 - 15,000	currently married	0	0	0	0	0	0	0	0	0	0	0	0	0	0	0	0	0	0	0	0	0	0	0	0	0	0	0	0	0	0	0	0	0	0	0	0	0	0	0
ID223	male	50	1.55	20.81	Normal weight	19-59	high school	Self-employed worker	10,001 - 15,000	currently married	0	0	0	0	0	0	0	0	0	0	0	0	0	0	1	0	0	1	1	0	0	0	1	0	0	1	0	0	0	0	0	0	0	0	0	0	0	0	0
ID224	female	70	1.66	25.4	Overweight (obese)	19-59	primary	Self-employed worker	10,001 - 15,000	currently married	0	1	0	0	0	0	0	0	0	0	0	1	0	0	0	0	0	0	0	0	0	0	0	0	0	0	0	0	0	0	0	0	0	0	0	0	0	0	0
ID225	female	66	1.64	24.54	Overweight (at risk)	19-59	high school	Private employee	15,001 - 20,000	Single	0	0	0	0	0	0	0	0	0	0	0	0	0	0	0	0	0	0	0	0	0	0	0	0	0	0	0	0	0	0	0	0	0	0	0	0	0	0	0
ID226	female	46	1.55	19.15	Normal weight	≥ 60	primary	Unemployed worker	< 5,000	Widowed/seperated	0	1	0	0	0	0	0	0	0	0	0	1	1	0	1	1	0	1	0	0	0	1	0	0	0	1	0	0	0	0	0	0	0	0	0	0	0	0	0
ID227	female	56	1.54	23.61	Overweight (at risk)	19-59	high school	Self-employed worker	15,001 - 20,000	Single	0	0	0	0	0	0	0	0	0	0	0	0	0	0	0	0	0	0	0	0	0	0	0	0	0	0	0	0	0	0	0	0	0	0	0	0	0	0	0
ID228	female	65	1.56	26.71	Overweight (obese)	19-59	high school	Self-employed worker	15,001 - 20,000	Single	0	0	0	0	0	0	0	0	0	0	0	0	0	0	0	0	0	0	0	0	0	0	0	0	0	0	0	0	0	0	0	0	0	0	0	0	0	0	0
ID229	female	65	1.56	26.71	Overweight (obese)	19-59	high school	Agricultural worker	5001 - 10,000	Single	1	0	0	0	0	1	0	0	0	0	1	1	1	1	1	1	1	1	0	0	0	0	0	0	0	1	0	0	0	0	0	0	0	0	0	0	0	0	0
ID230	male	62	1.70	21.45	Normal weight	19-59	tertiary education	Unemployed worker	≥ 20,000	Single	0	0	0	0	0	0	0	0	0	0	0	0	0	0	0	0	0	0	0	0	0	1	0	0	0	1	0	0	0	0	0	0	0	1	0	0	0	0	0
ID231	female	58	1.63	21.83	Normal weight	19-59	primary	Agricultural worker	10,001 - 15,000	currently married	0	1	0	0	0	0	0	0	0	0	0	1	0	0	1	0	0	1	0	0	0	1	0	0	0	1	0	0	0	0	0	0	0	0	0	0	0	0	0
ID232	female	58	1.56	23.83	Overweight (at risk)	≥ 60	lower primary	Unemployed worker	< 5,000	Widowed/seperated	1	0	0	0	0	0	0	0	0	0	0	1	1	1	1	0	0	1	0	0	0	1	0	0	0	1	0	1	0	0	0	0	0	0	0	0	0	0	0
ID233	female	52	1.62	19.81	Normal weight	19-59	high school	Agricultural worker	10,001 - 15,000	currently married	0	0	0	0	0	0	0	0	0	0	0	0	1	1	1	1	0	1	1	0	0	1	0	0	0	1	0	0	0	0	0	0	0	0	0	0	0	0	0
ID234	female	53	1.53	22.64	Normal weight	≥ 60	primary	Self-employed worker	< 5,000	currently married	0	0	0	0	0	0	0	0	0	0	0	0	0	0	1	0	0	0	0	0	0	0	0	0	0	1	1	1	1	0	0	0	0	0	0	0	0	0	0
ID235	female	58	1.58	23.23	Overweight (at risk)	19-59	primary	Agricultural worker	10,001 - 15,000	currently married	0	1	0	0	0	0	0	0	0	0	0	1	1	0	1	1	0	1	1	0	0	0	0	0	0	1	0	0	0	0	0	0	0	0	0	0	0	0	0
ID236	male	68	1.58	27.24	Overweight (obese)	19-59	primary	Self-employed worker	15,001 - 20,000	currently married	0	0	0	0	0	0	0	0	0	0	0	0	0	0	1	0	0	1	0	0	0	0	0	0	0	1	0	0	0	0	0	0	0	0	0	0	0	0	0
ID237	female	60	1.59	23.73	Overweight (at risk)	19-59	high school	Self-employed worker	5001 - 10,000	currently married	0	0	0	0	0	0	0	0	0	0	0	0	0	0	0	0	0	0	0	0	0	0	0	0	0	0	0	0	0	0	0	0	0	0	0	0	0	0	0
ID238	female	73	1.58	29.24	Overweight (obese)	19-59	primary	Agricultural worker	15,001 - 20,000	currently married	1	0	0	0	0	0	0	0	0	0	0	1	0	0	1	0	0	1	0	0	0	1	1	0	0	1	0	0	0	0	0	0	0	0	0	0	0	0	0
ID239	female	65	1.58	26.04	Overweight (obese)	19-59	primary	Self-employed worker	5001 - 10,000	Widowed/seperated	0	1	1	0	0	0	0	0	0	0	0	1	0	0	0	0	0	0	0	0	0	0	0	0	0	0	0	0	0	0	0	0	0	0	0	0	0	0	0
ID240	female	76	1.58	30.44	Overweight (obese)	19-59	primary	Agricultural worker	10,001 - 15,000	currently married	1	1	1	0	0	0	0	0	0	0	0	1	1	0	1	1	0	1	0	0	0	1	0	0	0	1	0	0	0	0	0	0	0	0	0	0	0	0	0
ID241	male	68	1.60	26.56	Overweight (obese)	19-59	primary	Agricultural worker	10,001 - 15,000	currently married	1	1	1	0	0	0	0	0	0	0	0	1	1	0	1	1	0	1	0	0	0	1	1	0	0	1	0	0	0	0	0	0	0	0	0	0	0	0	0
ID242	male	68	1.68	24.09	Overweight (at risk)	19-59	high school	Self-employed worker	10,001 - 15,000	currently married	0	0	0	0	0	0	0	0	0	0	0	0	0	0	0	0	0	0	0	0	0	0	0	0	0	0	0	0	0	0	0	0	0	0	0	0	0	0	0
ID243	female	57	1.59	22.55	Normal weight	19-59	high school	Self-employed worker	< 5,000	currently married	0	0	0	0	0	0	0	0	0	0	0	0	1	1	1	0	1	1	1	1	0	1	0	1	0	1	2	2	1	1	2	1	0	1	1	0	1	1	1
ID244	male	40	1.63	15.06	underweight	19-59	high school	Self-employed worker	< 5,000	currently married	0	0	0	0	0	0	0	0	0	0	0	0	1	1	1	1	0	1	1	0	0	1	1	1	1	1	1	1	0	1	0	0	0	1	1	0	1	0	1
ID245	female	53	1.53	22.64	Normal weight	≥ 60	primary	Self-employed worker	< 5,000	currently married	0	0	0	0	0	0	0	0	0	0	0	0	0	0	1	0	0	0	0	0	0	0	0	0	0	1	0	1	0	0	0	0	0	0	0	0	0	0	0
ID246	male	68	1.62	25.91	Overweight (obese)	19-59	high school	Agricultural worker	< 5,000	currently married	0	0	0	0	0	0	0	0	0	0	0	0	1	1	1	0	1	1	1	0	0	0	1	1	0	1	1	1	1	1	1	1	0	0	0	0	1	1	1
ID247	female	60	1.52	25.97	Overweight (obese)	19-59	high school	Agricultural worker	10,001 - 15,000	Single	0	0	0	0	0	0	0	0	0	0	0	0	1	1	1	0	1	1	1	0	0	1	1	1	0	1	0	1	0	0	0	1	0	1	0	1	0	1	1
ID248	female	54	1.53	23.07	Overweight (at risk)	≥ 60	lower primary	Agricultural worker	< 5,000	currently married	0	0	0	0	0	0	0	0	0	0	0	0	0	0	1	0	0	0	0	0	0	0	0	0	0	1	0	0	0	0	0	0	0	0	0	0	0	0	0
ID249	male	80	1.65	29.38	Overweight (obese)	19-59	high school	Self-employed worker	15,001 - 20,000	Single	0	0	0	0	0	0	0	0	0	0	0	0	1	1	1	0	1	1	1	0	0	1	1	0	0	1	0	1	0	0	0	0	0	0	1	0	1	0	0
ID250	female	60	1.54	25.3	Overweight (obese)	19-59	high school	Self-employed worker	5001 - 10,000	currently married	0	0	0	0	0	0	0	0	0	0	0	0	1	1	1	1	1	1	1	0	0	1	1	1	0	1	1	1	0	0	0	1	0	0	1	0	0	0	0
ID251	male	85	1.65	31.22	Overweight (obese)	19-59	high school	Government employee	10,001 - 15,000	currently married	0	0	0	0	0	0	0	0	0	0	0	0	1	1	1	0	1	1	1	0	0	1	1	1	0	1	0	1	0	0	0	0	0	0	0	1	0	0	0
ID252	female	85	1.62	32.39	Overweight (obese)	19-59	tertiary education	Self-employed worker	5001 - 10,000	Single	0	0	0	0	0	0	0	0	0	0	0	0	1	1	1	0	1	1	1	0	0	1	1	1	0	1	0	0	0	0	1	0	1	0	0	1	0	0	1
ID253	female	43	1.55	17.9	underweight	19-59	tertiary education	Self-employed worker	5001 - 10,000	Widowed/seperated	0	0	0	0	0	0	0	0	0	0	0	0	1	1	1	0	0	1	0	0	0	0	0	0	0	1	0	0	0	0	0	0	0	0	0	0	0	0	0
ID254	female	73	1.54	30.78	Overweight (obese)	19-59	high school	Agricultural worker	5001 - 10,000	currently married	0	0	0	0	0	1	0	0	0	0	0	1	1	1	1	1	1	0	1	1	0	1	1	1	1	1	1	1	2	1	1	2	0	0	0	0	0	1	0
ID255	female	84	1.65	30.85	Overweight (obese)	19-59	primary	Self-employed worker	15,001 - 20,000	currently married	0	0	0	0	0	0	0	0	0	0	0	0	0	0	1	0	0	0	0	0	0	0	0	1	0	1	0	0	0	0	0	0	0	0	0	0	0	0	0
ID256	male	45	1.65	16.53	underweight	19-59	primary	Agricultural worker	10,001 - 15,000	currently married	0	0	0	0	0	0	0	0	0	1	0	1	1	0	1	0	0	0	0	0	0	0	0	1	0	1	0	0	0	0	0	0	0	0	0	0	0	0	1
ID257	female	78	1.62	29.72	Overweight (obese)	19-59	high school	Agricultural worker	5001 - 10,000	currently married	0	0	0	0	0	0	0	0	0	0	0	0	1	0	1	1	0	1	0	0	0	0	0	0	0	1	0	0	0	0	0	0	0	0	0	0	0	0	0
ID258	female	49	1.56	20.13	Normal weight	19-59	tertiary education	Self-employed worker	10,001 - 15,000	currently married	0	0	0	0	0	0	0	0	0	0	0	0	1	1	1	0	0	1	1	0	1	1	1	1	0	1	1	0	1	1	1	1	1	0	1	0	0	0	0
ID259	female	51	1.56	20.96	Normal weight	19-59	tertiary education	Self-employed worker	10,001 - 15,000	Widowed/seperated	0	0	0	0	0	0	0	0	0	0	0	0	1	1	1	0	0	0	0	0	0	0	1	0	1	1	1	0	0	0	0	0	0	0	0	0	0	0	0
ID260	female	53	1.50	23.56	Overweight (at risk)	≥ 60	high school	Self-employed worker	15,001 - 20,000	currently married	0	0	0	0	0	1	0	0	0	0	0	1	1	0	1	1	0	0	1	0	0	1	1	1	0	1	1	1	0	0	1	1	0	1	0	1	1	1	0
ID261	female	72	1.55	29.97	Overweight (obese)	19-59	high school	Self-employed worker	10,001 - 15,000	currently married	0	0	1	0	0	0	0	0	0	0	0	1	1	0	1	1	1	1	1	1	0	1	0	0	1	1	0	1	0	1	1	0	0	0	0	0	0	0	0
ID262	female	55	1.60	21.48	Normal weight	≥ 60	primary	Self-employed worker	< 5,000	currently married	0	0	0	0	0	0	0	0	0	0	0	0	1	0	1	1	0	0	1	1	0	1	1	1	1	1	1	1	0	1	1	1	1	0	0	1	1	1	1
ID263	female	75	1.60	29.3	Overweight (obese)	19-59	primary	Agricultural worker	< 5,000	currently married	0	0	0	0	0	0	0	0	0	0	0	0	1	1	1	1	0	1	0	1	1	1	1	1	0	1	2	1	2	1	1	1	0	2	2	2	2	2	2
ID264	female	72	1.62	27.43	Overweight (obese)	19-59	high school	Self-employed worker	5001 - 10,000	currently married	0	0	0	0	0	0	0	0	0	0	0	0	0	0	0	0	0	0	0	0	0	0	0	0	0	0	0	0	0	0	0	0	0	0	0	0	0	0	0
ID265	female	82	1.56	33.69	Overweight (obese)	19-59	high school	Self-employed worker	5001 - 10,000	Widowed/seperated	0	0	0	0	0	0	0	0	0	0	0	0	0	0	0	0	1	1	1	0	1	0	0	0	0	1	0	0	0	0	0	0	0	0	0	0	0	0	0
ID266	female	64	1.65	23.51	Overweight (at risk)	19-59	primary	Self-employed worker	10,001 - 15,000	currently married	0	0	0	0	0	0	0	0	0	0	0	0	0	0	1	0	0	0	0	0	0	1	0	0	0	1	0	0	0	0	0	0	0	0	0	0	0	0	1
ID267	female	62	1.60	24.22	Overweight (at risk)	19-59	primary	Self-employed worker	< 5,000	currently married	0	0	0	0	0	0	0	0	0	0	0	0	1	1	0	1	0	0	0	1	0	1	0	0	0	1	0	0	1	0	0	0	0	0	0	0	0	0	0
ID268	male	68	1.60	26.56	Overweight (obese)	19-59	high school	Government employee	10,001 - 15,000	currently married	0	0	0	0	0	0	0	0	0	0	0	0	0	0	1	0	0	0	1	0	0	0	1	0	0	1	0	0	0	0	0	0	0	0	0	0	0	0	0
ID269	male	63	1.65	23.14	Overweight (at risk)	19-59	primary	Self-employed worker	5001 - 10,000	currently married	0	0	0	0	0	0	0	0	0	0	0	0	0	0	1	0	0	0	0	0	0	0	0	0	0	1	0	0	0	0	0	0	0	0	0	0	0	0	0
ID270	male	65	1.65	23.88	Overweight (at risk)	≥ 60	high school	Unemployed worker	< 5,000	currently married	0	1	0	0	0	0	0	0	0	0	0	1	0	0	0	0	0	0	0	0	0	0	0	0	0	0	0	0	0	0	0	0	0	0	0	0	0	0	0
ID271	female	78	1.50	34.67	Overweight (obese)	19-59	primary	Self-employed worker	5001 - 10,000	currently married	0	0	0	0	0	0	0	0	0	0	0	0	0	0	0	0	0	0	0	0	0	0	0	0	0	0	0	0	0	0	0	0	0	0	0	0	0	0	0
ID272	female	55	1.66	19.96	Normal weight	19-59	primary	Unemployed worker	< 5,000	currently married	0	1	0	0	0	0	0	0	0	1	0	1	1	0	1	1	0	1	0	0	0	1	1	0	0	1	0	1	0	0	1	0	0	0	0	0	0	1	0
ID273	male	50	1.62	19.05	Normal weight	19-59	primary	Self-employed worker	5001 - 10,000	currently married	0	0	0	0	0	0	0	0	0	0	0	0	0	0	1	0	0	1	0	0	0	0	0	0	0	1	0	0	0	0	0	0	0	0	0	0	0	0	0
ID274	female	68	1.67	24.38	Overweight (at risk)	19-59	high school	Self-employed worker	5001 - 10,000	currently married	0	0	0	0	0	0	0	0	0	0	0	0	1	0	0	0	0	0	0	1	0	0	0	0	1	1	0	0	0	0	0	0	0	0	0	0	0	0	0
ID275	female	68	1.58	27.24	Overweight (obese)	19-59	primary	Self-employed worker	5001 - 10,000	currently married	0	0	0	0	0	0	0	0	0	0	0	0	1	0	1	0	0	1	0	0	0	1	1	0	0	1	0	0	0	0	0	0	0	0	0	0	0	0	0
ID276	female	65	1.64	24.17	Overweight (at risk)	≥ 60	primary	Unemployed worker	< 5,000	Widowed/seperated	0	0	0	0	0	0	0	0	0	0	0	0	0	0	0	0	0	0	0	0	0	0	0	0	0	0	0	0	0	0	0	0	0	0	0	0	0	0	0
ID277	female	60	1.60	23.44	Overweight (at risk)	19-59	primary	Self-employed worker	5001 - 10,000	currently married	0	0	0	0	0	0	0	0	0	0	0	1	0	0	1	1	0	1	0	0	0	1	1	0	0	1	0	0	0	0	0	0	0	0	0	0	0	0	0
ID278	female	48	1.65	17.63	underweight	19-59	primary	Self-employed worker	5001 - 10,000	currently married	0	0	0	0	0	0	0	0	0	0	0	0	0	0	1	1	0	1	0	0	0	1	1	0	0	1	0	0	0	0	0	0	0	0	0	0	0	0	0
ID279	female	71	1.55	29.55	Overweight (obese)	19-59	primary	Self-employed worker	5001 - 10,000	currently married	0	0	0	0	0	0	0	0	0	0	0	0	1	0	0	0	0	0	0	1	0	0	0	0	0	1	0	0	0	0	0	0	0	0	0	0	0	0	0
ID280	female	60	1.55	24.97	Overweight (at risk)	19-59	high school	Self-employed worker	< 5,000	currently married	0	0	0	0	0	0	0	0	0	0	0	0	1	1	1	0	0	1	1	0	1	1	1	1	1	1	1	0	0	1	0	1	0	1	0	0	0	0	1
ID281	female	56	1.50	24.89	Overweight (at risk)	19-59	primary	Self-employed worker	< 5,000	Widowed/seperated	0	1	0	0	0	0	0	0	0	0	0	1	0	0	0	0	0	0	1	0	0	0	0	0	0	1	1	0	0	0	0	1	0	1	1	0	1	1	1
ID282	female	51	1.62	19.43	Normal weight	19-59	high school	Agricultural worker	10,001 - 15,000	currently married	0	0	0	0	0	0	0	0	0	0	0	0	1	0	1	1	0	1	1	0	0	0	1	0	0	1	0	0	0	0	0	0	0	0	0	0	0	0	0
ID283	female	70	1.55	29.14	Overweight (obese)	19-59	primary	Self-employed worker	< 5,000	currently married	0	1	0	0	0	0	0	0	0	0	0	1	1	1	1	0	0	0	1	1	0	1	1	1	1	1	1	0	0	1	0	1	0	0	0	0	0	0	0
ID284	female	78	1.69	27.31	Overweight (obese)	19-59	high school	Self-employed worker	5001 - 10,000	currently married	0	1	1	1	0	0	0	0	0	0	0	1	1	1	1	1	1	1	1	1	1	0	1	1	0	1	1	2	0	1	0	2	2	1	0	1	2	0	1
ID285	female	64	1.60	25	Overweight (at risk)	19-59	primary	Agricultural worker	10,001 - 15,000	Widowed/seperated	0	0	0	0	0	0	0	0	0	0	1	1	1	0	1	0	0	1	0	0	0	1	1	0	0	1	0	0	0	0	0	0	0	0	0	0	0	0	0
ID286	female	53	1.58	21.23	Normal weight	≥ 60	primary	Unemployed worker	< 5,000	currently married	0	0	0	0	0	0	0	0	0	0	0	0	0	0	1	0	0	1	0	0	0	1	1	0	0	1	0	0	0	0	0	0	0	0	0	0	0	0	0
ID287	female	60	1.65	22.04	Normal weight	19-59	high school	Self-employed worker	5001 - 10,000	Single	0	0	0	0	0	0	0	0	0	0	0	0	1	1	1	0	0	1	0	1	0	0	0	0	1	1	1	1	0	1	1	1	0	0	0	0	0	0	0
ID288	female	59	1.47	27.3	Overweight (obese)	≥ 60	primary	Agricultural worker	< 5,000	currently married	0	1	0	0	0	0	0	0	0	0	0	1	1	0	1	0	0	1	1	1	0	1	1	1	0	1	1	1	1	1	1	0	0	1	0	0	1	1	0
ID289	male	67	1.56	27.53	Overweight (obese)	19-59	lower primary	Self-employed worker	10,001 - 15,000	currently married	0	0	1	0	0	0	0	0	0	0	0	1	1	1	1	1	0	1	1	1	0	1	0	0	1	1	1	1	0	1	1	0	0	0	0	1	1	1	0
ID290	female	78	1.60	30.47	Overweight (obese)	19-59	high school	Self-employed worker	10,001 - 15,000	currently married	0	0	0	0	0	0	0	0	0	0	0	0	1	1	0	1	0	1	0	1	0	0	1	1	1	1	1	2	1	2	0	2	2	2	1	2	1	0	2
ID291	female	56	1.58	22.43	Normal weight	19-59	primary	Self-employed worker	5001 - 10,000	currently married	0	0	0	0	0	0	0	0	0	0	0	0	1	1	1	1	0	0	1	1	0	1	1	1	0	1	1	2	2	1	0	1	2	1	2	1	2	1	1
ID292	female	52	1.67	18.65	Normal weight	19-59	high school	Agricultural worker	< 5,000	currently married	0	0	0	0	0	0	0	0	0	0	0	0	1	1	1	0	0	0	1	1	0	1	1	0	0	1	1	1	1	1	1	0	0	0	0	0	0	1	0
ID293	female	52	1.55	21.64	Normal weight	19-59	primary	Self-employed worker	5001 - 10,000	Widowed/seperated	0	0	0	0	0	0	0	0	0	0	0	0	1	1	1	0	0	1	1	1	0	0	1	1	0	1	2	1	0	2	1	1	2	1	1	1	0	1	1
ID294	male	69	1.72	23.32	Overweight (at risk)	≥ 60	primary	Self-employed worker	5001 - 10,000	currently married	0	0	0	0	0	0	0	0	0	0	0	0	1	1	1	0	0	1	0	0	1	0	0	1	0	1	1	2	1	1	1	1	0	2	1	1	2	1	2
ID295	female	49	1.65	18	underweight	≥ 60	primary	Agricultural worker	5001 - 10,000	currently married	0	1	0	0	0	0	0	0	0	0	0	1	0	0	0	0	0	0	0	0	0	0	0	0	0	0	0	0	0	0	0	0	0	0	0	0	0	0	0
ID296	male	53	1.63	19.95	Normal weight	19-59	tertiary education	Private employee	10,001 - 15,000	currently married	0	0	0	0	0	0	0	0	0	0	0	0	0	0	0	0	0	0	0	0	0	0	0	0	0	0	1	0	0	0	0	0	0	0	0	0	0	0	0
ID297	female	72	1.59	28.48	Overweight (obese)	19-59	high school	Agricultural worker	< 5,000	currently married	0	1	1	0	0	0	0	0	0	0	0	1	1	1	1	1	0	0	0	1	1	1	1	1	0	1	1	2	0	0	1	1	0	0	1	1	1	0	1
ID298	male	63	1.70	21.8	Normal weight	19-59	primary	Self-employed worker	5001 - 10,000	currently married	0	0	0	0	0	0	0	0	0	0	0	0	1	1	1	0	0	0	0	0	0	0	1	1	0	1	1	0	0	0	0	0	1	1	0	0	0	0	0
ID299	female	73	1.65	26.81	Overweight (obese)	19-59	high school	Self-employed worker	< 5,000	currently married	0	0	0	0	0	0	0	0	0	0	0	0	0	0	1	0	0	0	0	0	0	1	1	0	0	1	1	1	1	1	1	0	0	0	0	0	0	0	0
ID300	female	55	1.62	20.96	Normal weight	19-59	high school	Student	5001 - 10,000	Single	0	0	0	0	0	0	0	0	0	0	0	0	0	0	0	0	0	1	0	0	0	0	0	0	0	1	1	1	1	1	1	1	1	1	1	1	1	1	1
ID301	female	50	1.63	18.82	Normal weight	≥ 60	lower primary	Self-employed worker	< 5,000	currently married	0	1	0	0	0	0	0	0	0	0	0	1	0	0	0	0	0	0	0	0	0	0	0	0	0	0	0	1	0	0	0	0	0	0	0	0	0	0	0
ID302	male	65	1.70	22.49	Normal weight	≥ 60	primary	Self-employed worker	5001 - 10,000	Widowed/seperated	0	0	0	0	0	0	0	0	0	0	0	0	0	0	1	0	0	0	0	0	0	0	0	0	0	1	0	1	0	0	0	0	0	0	0	0	0	0	0
ID303	male	78	1.68	27.64	Overweight (obese)	≥ 60	primary	Self-employed worker	< 5,000	Single	0	0	0	0	0	0	0	0	0	0	0	0	0	0	0	0	0	0	0	0	0	0	0	0	0	0	0	1	0	0	0	0	0	0	0	0	0	0	0
ID304	female	49	1.67	17.57	underweight	19-59	primary	Self-employed worker	5001 - 10,000	currently married	0	0	0	0	0	0	0	0	0	0	0	0	0	0	1	0	0	0	0	0	0	0	0	0	0	1	0	1	0	1	0	0	0	0	0	0	0	0	0
ID305	female	67	1.63	25.22	Overweight (obese)	19-59	primary	Self-employed worker	5001 - 10,000	currently married	0	0	0	0	0	0	0	0	0	0	0	0	0	0	0	0	0	0	0	0	0	0	0	0	0	0	1	0	1	0	0	0	0	0	0	0	0	0	0
ID306	female	47	1.40	23.98	Overweight (at risk)	19-59	tertiary education	Self-employed worker	5001 - 10,000	currently married	0	0	0	0	0	0	0	0	0	0	0	0	0	0	0	0	0	0	0	0	0	0	0	0	0	0	0	0	0	0	0	0	0	0	0	0	0	0	0
ID307	female	78	1.63	29.36	Overweight (obese)	19-59	high school	Self-employed worker	5001 - 10,000	currently married	0	0	0	0	0	0	0	0	0	0	0	0	1	1	1	0	1	0	0	1	0	0	1	1	0	1	0	1	1	0	0	0	0	1	0	0	0	0	0
ID308	female	68	1.65	24.98	Overweight (at risk)	19-59	high school	Self-employed worker	5001 - 10,000	currently married	0	0	0	0	0	0	0	0	0	0	0	0	0	0	0	0	0	0	0	0	0	0	0	0	0	0	0	0	0	0	0	0	0	0	0	0	0	0	0
ID309	male	58	1.65	21.3	Normal weight	19-59	primary	Self-employed worker	5001 - 10,000	currently married	0	0	1	0	0	0	0	0	0	0	0	1	1	1	1	0	0	0	0	1	0	0	1	1	0	1	0	1	0	0	0	0	0	0	0	0	0	1	0
ID310	female	65	1.65	23.88	Overweight (at risk)	19-59	high school	Self-employed worker	5001 - 10,000	currently married	0	0	0	1	0	0	0	0	0	0	0	1	0	0	0	0	0	0	0	0	0	0	0	0	0	0	0	0	0	0	0	0	0	0	0	0	0	0	0
ID311	female	56	1.55	23.31	Overweight (at risk)	19-59	high school	Self-employed worker	5001 - 10,000	currently married	0	0	0	0	0	0	0	0	0	0	0	0	1	1	1	0	0	0	1	1	0	0	1	1	0	1	0	0	0	0	0	0	0	0	0	0	1	1	0
ID312	female	55	1.60	21.48	Normal weight	19-59	high school	Self-employed worker	5001 - 10,000	currently married	0	0	0	0	0	0	0	0	0	0	0	0	0	0	0	0	0	0	0	0	0	0	0	0	0	0	0	0	0	0	0	0	0	0	0	0	0	0	0
ID313	female	72	1.55	29.97	Overweight (obese)	19-59	primary	Self-employed worker	5001 - 10,000	currently married	0	1	1	0	0	0	0	0	0	0	0	1	0	0	0	0	0	0	0	0	0	0	0	0	0	0	0	0	0	0	0	0	0	0	0	0	0	0	0
ID314	male	66	1.60	25.78	Overweight (obese)	19-59	primary	Self-employed worker	5001 - 10,000	currently married	0	0	0	0	0	0	0	0	0	0	0	0	0	0	0	0	0	0	0	0	0	0	0	0	0	0	0	0	0	0	0	0	0	0	0	0	0	0	0
ID315	male	55	1.60	21.48	Normal weight	19-59	primary	Self-employed worker	5001 - 10,000	currently married	0	1	0	0	0	0	0	0	0	0	0	1	0	0	0	0	0	0	0	0	0	0	0	0	0	0	0	0	0	0	0	0	0	0	0	0	0	0	0
ID316	male	61	1.60	23.83	Overweight (at risk)	19-59	high school	Agricultural worker	5001 - 10,000	currently married	0	0	0	0	0	0	0	0	0	0	0	0	0	0	0	0	0	0	0	0	0	0	0	0	0	0	0	0	0	0	0	0	0	0	0	0	0	0	0
ID317	male	70	1.55	29.14	Overweight (obese)	≥ 60	lower primary	Unemployed worker	< 5,000	Widowed/seperated	0	1	1	0	0	0	0	0	0	0	0	1	0	0	0	0	0	0	0	0	0	0	0	0	0	0	0	0	0	0	0	0	0	0	0	0	0	0	0
ID318	male	55	1.65	20.2	Normal weight	≥ 60	tertiary education	Agricultural worker	5001 - 10,000	currently married	0	0	1	0	0	0	0	0	0	0	0	1	0	0	0	0	0	0	0	0	0	0	0	0	0	0	0	0	0	0	0	0	0	0	0	0	0	0	0
ID319	male	67	1.75	21.88	Normal weight	19-59	primary	Self-employed worker	5001 - 10,000	currently married	0	0	0	0	0	0	0	0	0	0	0	0	0	0	0	0	0	0	0	0	0	0	0	0	0	0	0	0	0	0	0	0	0	0	0	0	0	0	0
ID320	female	90	1.55	37.46	Overweight (obese)	19-59	high school	Agricultural worker	< 5,000	currently married	0	0	0	0	0	0	0	0	0	0	0	0	0	0	0	0	0	0	0	0	0	0	0	0	0	0	0	0	0	0	0	0	0	0	0	0	0	0	0
ID321	male	68	1.60	26.56	Overweight (obese)	19-59	primary	Self-employed worker	5001 - 10,000	currently married	0	0	0	0	0	0	0	0	0	0	0	0	0	0	0	0	0	0	0	0	0	0	0	0	0	0	0	0	0	0	0	0	0	0	0	0	0	0	0
ID322	female	60	1.60	23.44	Overweight (at risk)	19-59	primary	Self-employed worker	5001 - 10,000	currently married	0	0	0	0	0	0	0	0	0	0	0	0	1	1	0	1	0	0	0	1	0	1	0	0	0	1	0	0	0	0	0	0	1	1	0	0	0	0	0
ID323	male	49	1.59	19.38	Normal weight	19-59	primary	Self-employed worker	5001 - 10,000	currently married	0	0	0	0	0	0	0	0	0	0	0	0	0	0	0	0	0	0	0	0	0	0	0	0	0	0	1	1	0	0	0	0	0	0	0	0	0	0	0
ID324	female	65	1.60	25.39	Overweight (obese)	19-59	high school	Self-employed worker	5001 - 10,000	currently married	0	0	0	0	0	0	0	0	0	0	0	0	0	0	0	0	0	0	0	0	0	0	0	0	0	0	0	0	0	0	0	0	0	0	0	0	0	0	0
ID325	female	63	1.68	22.32	Normal weight	≥ 60	high school	Self-employed worker	5001 - 10,000	Single	0	0	0	0	0	0	0	0	0	0	0	0	0	0	1	0	0	0	0	0	0	0	0	0	0	1	0	1	0	0	0	0	0	0	0	0	0	0	0
ID326	male	75	1.76	24.21	Overweight (at risk)	19-59	primary	Self-employed worker	< 5,000	currently married	0	0	0	0	0	0	0	0	0	0	0	0	0	0	0	0	0	0	0	0	0	0	0	0	0	0	0	1	0	0	0	0	0	0	0	0	0	0	0
ID327	male	72	1.60	28.13	Overweight (obese)	19-59	high school	Self-employed worker	5001 - 10,000	Single	0	0	0	0	0	0	0	0	0	0	0	0	0	0	0	0	0	0	0	0	0	0	0	0	0	0	0	0	0	0	0	0	0	0	0	0	0	0	0
ID328	female	45	1.85	13.15	underweight	≥ 60	high school	Self-employed worker	< 5,000	currently married	0	0	0	0	0	0	0	0	0	0	0	0	0	0	0	0	0	0	0	0	0	0	0	0	0	0	0	1	0	0	0	0	0	0	0	0	0	0	0
ID329	male	62	1.72	20.96	Normal weight	19-59	primary	Self-employed worker	5001 - 10,000	Single	0	0	0	0	0	0	0	0	0	0	0	0	0	0	1	0	0	0	0	0	0	0	0	0	0	1	0	1	0	0	0	0	0	0	0	0	0	0	0
ID330	male	60	1.65	22.04	Normal weight	19-59	tertiary education	Government employee	10,001 - 15,000	currently married	0	0	0	0	0	0	0	0	0	0	0	0	0	0	0	0	0	0	0	0	0	0	0	0	0	0	0	0	0	0	0	0	0	0	0	0	0	0	0
ID331	female	50	1.65	18.37	underweight	19-59	tertiary education	Student	< 5,000	Single	0	0	0	0	0	0	0	0	0	0	0	0	0	0	0	0	0	0	0	0	0	0	0	0	0	0	0	0	0	0	0	0	0	0	0	0	0	0	0
ID332	female	72	1.55	29.97	Overweight (obese)	≥ 60	primary	Agricultural worker	10,001 - 15,000	currently married	0	1	0	0	0	0	0	0	0	0	0	1	1	1	1	1	0	0	1	1	1	1	1	1	0	1	1	1	1	2	1	1	0	0	0	0	0	1	0
ID333	male	55	1.49	24.77	Overweight (at risk)	≥ 60	primary	Agricultural worker	10,001 - 15,000	currently married	0	0	0	0	0	0	0	0	0	0	1	1	1	1	0	0	0	0	1	1	0	1	1	1	0	1	2	1	1	1	1	2	0	0	0	0	0	1	1
ID334	female	59	1.50	26.22	Overweight (obese)	19-59	primary	Agricultural worker	10,001 - 15,000	currently married	0	1	0	0	0	0	0	0	0	0	0	1	1	1	1	0	0	1	0	1	0	1	0	0	1	1	1	1	1	1	1	1	0	0	0	0	0	0	0
ID335	female	66	1.50	29.33	Overweight (obese)	19-59	primary	Self-employed worker	5001 - 10,000	currently married	0	0	0	0	0	0	0	0	0	0	0	0	0	0	0	0	0	0	0	0	0	0	0	0	0	0	0	0	0	0	0	0	0	0	0	0	0	0	0
ID336	female	65	1.70	22.49	Normal weight	19-59	tertiary education	Student	5001 - 10,000	Single	0	0	0	0	0	0	0	0	0	0	0	0	1	1	1	0	1	1	0	0	0	0	1	0	1	1	1	2	0	1	0	0	0	0	0	0	0	0	0
ID337	female	68	1.50	30.22	Overweight (obese)	19-59	primary	Agricultural worker	10,001 - 15,000	currently married	0	0	0	0	0	0	0	0	0	0	0	0	1	1	1	1	1	1	1	1	0	1	0	0	1	1	1	1	1	0	0	1	1	0	0	0	0	0	0
ID338	male	70	1.65	25.71	Overweight (obese)	19-59	high school	Agricultural worker	15,001 - 20,000	currently married	0	0	0	0	0	0	0	0	0	0	1	1	1	1	1	0	0	1	1	1	0	0	1	0	0	1	1	1	1	0	0	0	0	0	0	0	0	1	0
ID339	female	45	1.60	17.58	underweight	19-59	high school	Student	10,001 - 15,000	Single	0	0	0	0	0	0	0	0	0	0	0	0	1	1	1	1	0	0	0	0	0	0	1	1	0	1	1	0	0	0	1	0	0	0	0	0	0	0	0
ID340	female	50	1.60	19.53	Normal weight	19-59	high school	Student	5001 - 10,000	Single	0	0	0	0	0	0	0	0	0	0	0	0	1	0	1	0	0	1	1	0	1	1	1	1	0	1	1	0	0	0	0	0	0	0	0	0	0	1	0
ID341	female	73	1.50	32.44	Overweight (obese)	19-59	primary	Self-employed worker	5001 - 10,000	currently married	0	0	0	0	0	0	0	0	0	0	0	0	0	0	0	0	0	0	0	0	0	0	0	0	0	0	1	1	0	0	0	0	0	0	0	0	0	1	0
ID342	female	65	1.60	25.39	Overweight (obese)	19-59	primary	Agricultural worker	10,001 - 15,000	currently married	0	0	0	0	0	0	0	0	0	0	0	0	1	0	0	0	0	0	0	0	0	0	0	0	0	1	0	0	0	0	0	0	0	0	0	0	0	0	0
ID343	female	40	1.45	19.02	Normal weight	≥ 60	primary	Unemployed worker	< 5,000	Single	0	0	1	0	0	0	0	0	0	0	0	1	1	1	1	1	1	1	0	1	1	1	1	1	1	1	1	1	0	1	1	1	1	1	1	1	1	1	1
ID344	female	64	1.57	25.96	Overweight (obese)	19-59	high school	Self-employed worker	5001 - 10,000	currently married	0	0	0	0	0	0	0	0	0	0	0	0	0	0	0	0	0	0	0	0	0	0	0	0	0	0	1	0	0	0	0	0	0	0	0	0	0	0	0
ID345	female	47	1.50	20.89	Normal weight	19-59	tertiary education	Private employee	5001 - 10,000	currently married	0	0	0	0	0	0	0	0	0	0	0	0	0	0	0	0	0	0	0	0	0	0	0	0	0	0	0	0	0	0	0	0	0	0	0	0	0	0	0
ID346	female	65	1.70	22.49	Normal weight	19-59	tertiary education	Student	< 5,000	Single	0	0	0	0	0	0	0	0	0	0	0	0	0	0	0	0	0	0	0	0	0	0	0	0	0	0	0	0	0	0	0	0	0	0	0	0	0	0	0
ID347	male	72	1.65	26.45	Overweight (obese)	19-59	lower primary	Agricultural worker	10,001 - 15,000	currently married	0	0	0	0	0	0	0	0	0	0	0	0	1	1	1	0	0	1	0	0	0	0	1	1	0	1	1	1	1	0	1	0	0	1	0	0	0	1	1
ID348	female	48	1.50	21.33	Normal weight	19-59	primary	Self-employed worker	5001 - 10,000	currently married	0	0	0	0	0	0	0	0	0	0	0	0	0	0	0	0	0	0	0	0	0	0	0	0	0	0	0	0	0	0	0	0	0	0	0	0	0	0	0
ID349	female	73	1.50	32.44	Overweight (obese)	19-59	high school	Self-employed worker	5001 - 10,000	currently married	0	0	0	0	0	0	0	0	0	0	0	0	0	0	0	0	0	0	0	0	0	0	0	0	0	0	0	0	0	0	0	0	0	0	0	0	0	0	0
ID350	female	72	1.50	32	Overweight (obese)	19-59	high school	Private employee	5001 - 10,000	currently married	0	0	0	0	0	0	0	0	0	0	0	0	0	0	0	0	0	0	0	0	0	0	0	0	0	0	0	0	0	0	0	0	0	0	0	0	0	0	0
ID351	female	43	1.50	19.11	Normal weight	19-59	tertiary education	Private employee	5001 - 10,000	currently married	0	0	0	0	0	0	0	0	0	0	0	0	0	0	0	0	0	0	0	0	0	0	0	0	0	0	0	0	0	0	0	0	0	0	0	0	0	0	0
ID352	female	90	1.50	40	Overweight (obese)	19-59	primary	Agricultural worker	5001 - 10,000	currently married	0	0	0	0	0	0	0	0	0	0	0	0	0	0	0	0	0	0	0	0	0	0	0	0	0	0	0	0	0	0	0	0	0	0	0	0	0	0	0
ID353	male	50	1.62	19.05	Normal weight	19-59	tertiary education	Self-employed worker	10,001 - 15,000	Single	0	0	0	0	0	0	0	0	0	0	0	0	0	0	0	0	0	0	0	0	0	0	0	0	0	0	0	0	0	0	0	0	0	0	0	0	0	0	0
ID354	female	65	1.62	24.77	Overweight (at risk)	19-59	high school	Self-employed worker	5001 - 10,000	currently married	0	0	0	0	0	0	0	0	0	0	0	0	1	1	1	1	1	1	1	1	0	1	1	1	1	1	1	1	1	1	1	0	0	1	1	0	0	0	0
ID355	male	50	1.60	19.53	Normal weight	19-59	high school	Self-employed worker	5001 - 10,000	currently married	0	0	0	0	0	0	0	0	0	0	0	0	0	0	0	0	0	0	0	0	0	0	0	0	0	0	1	1	0	0	0	0	0	0	0	0	0	0	0
ID356	female	75	1.65	27.55	Overweight (obese)	19-59	primary	Self-employed worker	5001 - 10,000	currently married	0	0	0	1	0	0	0	0	0	0	0	1	0	0	0	0	0	0	1	0	0	1	0	1	0	1	0	0	0	0	0	0	0	0	0	0	0	0	0
ID357	female	48	1.60	18.75	Normal weight	19-59	high school	Student	< 5,000	Single	0	0	0	0	0	0	0	0	0	0	0	0	0	0	0	0	0	0	0	0	0	0	0	0	0	0	1	1	1	0	0	0	0	0	0	0	0	0	0
ID358	female	60	1.65	22.04	Normal weight	19-59	high school	Self-employed worker	10,001 - 15,000	currently married	0	0	0	0	0	0	0	0	0	0	0	0	0	0	0	0	0	0	0	0	0	0	0	0	0	0	1	1	1	0	0	0	0	0	0	0	0	0	0
ID359	female	67	1.58	26.84	Overweight (obese)	19-59	primary	Self-employed worker	10,001 - 15,000	currently married	0	0	0	0	0	0	0	0	0	0	0	0	0	0	0	0	0	0	0	0	0	0	0	0	0	0	1	1	1	0	0	0	0	0	0	0	0	0	0
ID360	female	55	1.50	24.44	Overweight (at risk)	19-59	primary	Self-employed worker	< 5,000	Widowed/seperated	0	1	0	0	0	0	0	0	0	0	0	1	1	1	1	1	1	1	1	1	1	1	1	1	1	1	1	1	1	1	1	1	1	1	1	1	1	1	1
ID361	female	55	1.50	24.44	Overweight (at risk)	19-59	primary	Self-employed worker	< 5,000	Widowed/seperated	0	1	0	0	0	0	0	0	0	0	1	1	1	1	1	1	1	1	1	1	1	1	1	1	1	1	0	0	0	0	0	0	0	0	0	0	0	0	0
ID362	female	55	1.50	24.44	Overweight (at risk)	19-59	primary	Self-employed worker	< 5,000	Widowed/seperated	0	0	0	1	0	0	0	0	0	0	0	1	1	1	1	1	1	1	1	1	1	1	1	1	1	1	0	1	1	1	0	0	1	0	0	0	0	0	0
ID363	female	47	1.56	19.31	Normal weight	19-59	tertiary education	Government employee	5001 - 10,000	Single	0	0	0	0	0	0	0	0	0	0	0	0	1	0	1	0	0	1	1	0	0	0	1	1	0	1	1	1	1	0	0	0	1	1	0	0	0	0	0
ID364	male	40	1.60	15.63	underweight	≥ 60	primary	Self-employed worker	5001 - 10,000	currently married	0	0	1	0	0	0	0	0	0	0	0	1	1	0	1	0	0	0	0	0	0	1	1	0	0	1	0	1	1	1	1	0	1	1	1	1	0	1	0
ID365	female	48	1.70	16.61	underweight	19-59	high school	Student	5001 - 10,000	Single	0	0	0	0	0	0	0	0	0	0	0	0	0	0	1	0	0	1	1	0	0	1	1	0	0	1	0	1	1	0	0	0	1	0	0	1	1	2	1
ID366	female	52	1.50	23.11	Overweight (at risk)	19-59	tertiary education	Self-employed worker	≥ 20,000	currently married	0	0	0	1	0	0	0	0	0	0	0	1	0	0	0	0	0	0	0	0	0	0	0	0	0	0	0	0	0	0	0	0	0	0	0	0	0	0	0
ID367	female	60	1.57	24.34	Overweight (at risk)	19-59	high school	Unemployed worker	5001 - 10,000	Single	0	0	0	0	0	0	0	0	0	0	0	0	0	0	0	0	0	0	0	0	0	1	0	0	0	1	0	0	0	0	0	0	0	0	0	0	0	1	0
ID368	male	56	1.77	17.87	underweight	19-59	high school	Student	< 5,000	Single	0	0	0	0	0	0	0	0	0	0	0	0	0	0	0	0	0	0	0	0	0	0	0	0	1	1	0	1	0	0	0	0	0	0	0	0	0	0	0
ID369	female	52	1.45	24.73	Overweight (at risk)	≥ 60	primary	Self-employed worker	< 5,000	currently married	0	0	0	0	0	0	0	0	0	0	0	0	1	1	0	0	0	1	1	0	0	1	1	1	0	1	0	0	0	1	0	0	0	0	0	0	0	0	0
ID370	female	59	1.56	24.24	Overweight (at risk)	19-59	tertiary education	Student	10,001 - 15,000	Single	0	0	0	0	0	0	0	0	0	0	0	0	1	1	1	1	0	1	0	0	0	0	1	1	0	1	1	0	0	1	0	0	0	0	0	0	0	0	0
ID371	female	48	1.60	18.75	Normal weight	≥ 60	tertiary education	Self-employed worker	5001 - 10,000	currently married	0	0	1	0	0	0	0	0	0	0	0	1	1	1	1	0	0	0	1	0	0	1	1	1	0	1	1	0	0	0	0	0	0	0	0	0	0	0	0
ID372	male	56	1.75	18.29	underweight	19-59	high school	Self-employed worker	5001 - 10,000	currently married	0	0	0	0	0	0	0	0	0	0	0	0	0	0	0	0	0	0	0	0	0	0	0	0	0	0	0	0	0	0	0	0	0	0	0	0	0	0	0
ID373	male	60	1.65	22.04	Normal weight	19-59	high school	Self-employed worker	5001 - 10,000	Single	0	0	0	0	0	0	0	0	0	0	0	0	1	0	1	0	0	0	1	0	0	0	0	0	0	1	0	1	0	0	0	0	0	0	1	0	0	1	0
ID374	female	50	1.57	20.28	Normal weight	19-59	high school	Self-employed worker	5001 - 10,000	Single	0	0	0	0	0	0	0	0	0	0	0	0	1	0	1	0	0	0	1	0	0	0	0	0	0	1	0	1	0	0	0	0	0	0	1	0	0	0	0
ID375	male	25	1.35	13.72	underweight	19-59	primary	Unemployed worker	5001 - 10,000	Single	0	0	0	0	0	0	0	0	0	0	0	0	0	0	0	0	0	0	0	0	0	0	0	0	0	0	1	0	0	0	0	0	0	0	0	0	0	0	0
ID376	male	80	1.70	27.68	Overweight (obese)	≥ 60	primary	Agricultural worker	< 5,000	currently married	0	1	0	0	0	0	0	0	0	0	0	1	0	0	0	0	0	0	0	0	0	0	0	0	0	0	0	0	0	0	0	0	0	0	0	0	0	0	0
ID377	female	50	1.70	17.3	underweight	19-59	tertiary education	Self-employed worker	5001 - 10,000	Single	0	0	0	0	0	0	0	0	0	0	0	0	1	1	1	0	0	1	0	0	0	0	1	1	0	1	0	0	0	0	0	0	0	0	0	0	0	0	0
ID378	female	51	1.45	24.26	Overweight (at risk)	19-59	primary	Self-employed worker	5001 - 10,000	currently married	0	0	0	0	0	0	0	0	0	0	0	0	0	0	1	0	0	0	0	0	0	0	0	0	1	1	1	0	0	0	1	1	0	0	0	0	0	0	0
ID379	female	66	1.55	27.47	Overweight (obese)	19-59	high school	Self-employed worker	5001 - 10,000	currently married	0	0	0	0	0	0	0	0	0	0	0	0	1	0	1	0	0	1	0	0	0	1	0	1	0	1	1	1	1	0	1	1	0	0	0	0	0	0	0
ID380	male	75	1.72	25.35	Overweight (obese)	19-59	high school	Self-employed worker	10,001 - 15,000	Single	0	0	0	0	0	0	0	0	0	0	0	0	1	1	0	1	1	1	1	0	1	1	1	1	0	1	1	1	0	1	1	0	0	1	0	1	0	1	0
ID381	female	52	1.55	21.64	Normal weight	19-59	high school	Agricultural worker	5001 - 10,000	currently married	0	0	0	0	0	0	0	0	0	0	0	0	1	0	1	0	0	0	1	1	1	1	1	1	0	1	0	0	0	0	1	0	0	0	0	0	0	0	0
ID382	female	63	1.63	23.71	Overweight (at risk)	19-59	high school	Agricultural worker	5001 - 10,000	currently married	0	0	0	0	0	0	0	0	0	0	0	0	0	0	0	0	0	0	0	0	0	0	0	0	0	0	0	0	0	0	0	0	0	0	0	0	0	0	0
ID383	male	81	1.80	25	Overweight (at risk)	19-59	high school	Agricultural worker	5001 - 10,000	currently married	0	0	0	0	0	0	0	0	0	0	0	0	0	0	0	0	0	0	0	0	0	0	0	0	0	0	0	0	0	0	0	0	0	0	0	0	0	0	0
ID384	female	65	1.65	23.88	Overweight (at risk)	19-59	lower primary	Self-employed worker	< 5,000	currently married	0	1	0	0	0	0	0	0	0	0	0	1	1	1	1	1	0	0	0	1	1	1	1	0	0	1	1	0	0	2	0	0	0	1	0	1	0	1	1
ID385	female	57	1.54	24.03	Overweight (at risk)	19-59	high school	Self-employed worker	5001 - 10,000	Widowed/seperated	0	0	0	0	0	0	0	0	0	0	0	0	1	1	1	0	0	1	1	0	0	0	1	1	0	1	1	2	2	1	1	1	0	1	0	1	2	1	1
ID386	female	56	1.60	21.88	Normal weight	19-59	high school	Agricultural worker	5001 - 10,000	currently married	0	0	0	0	0	0	0	0	0	0	0	0	0	0	0	0	0	0	1	0	0	1	0	0	1	1	1	0	0	0	0	0	0	0	0	1	0	0	0
ID387	female	70	1.55	29.14	Overweight (obese)	19-59	high school	Self-employed worker	15,001 - 20,000	currently married	0	1	0	0	0	0	0	0	0	0	0	1	1	1	1	1	0	1	1	1	0	1	1	1	1	1	1	1	1	1	1	0	0	1	1	0	1	1	0
ID388	female	81	1.70	28.03	Overweight (obese)	19-59	high school	Self-employed worker	5001 - 10,000	currently married	0	0	0	0	0	0	0	0	0	0	0	0	1	1	1	0	0	1	0	1	0	1	1	1	0	1	2	1	0	1	2	0	0	0	0	0	0	0	0
ID389	female	70	1.52	30.3	Overweight (obese)	19-59	tertiary education	Government employee	10,001 - 15,000	currently married	0	0	0	0	0	0	0	0	0	0	0	0	0	0	0	0	0	1	1	1	0	1	1	1	1	1	0	0	0	0	0	0	0	0	0	0	0	0	0
ID390	female	53	1.46	24.86	Overweight (at risk)	19-59	tertiary education	Self-employed worker	≥ 20,000	currently married	0	0	0	0	0	0	0	0	0	0	0	0	1	1	0	0	0	0	0	1	0	1	1	0	1	1	1	1	1	1	0	1	0	1	1	0	1	1	1
ID391	female	69	1.67	24.74	Overweight (at risk)	19-59	primary	Agricultural worker	< 5,000	currently married	0	0	0	0	0	0	0	0	0	0	0	0	1	0	0	0	0	1	1	0	0	0	1	1	0	1	1	0	0	0	0	0	0	0	0	0	0	0	0
ID392	female	70	1.60	27.34	Overweight (obese)	19-59	tertiary education	Unemployed worker	< 5,000	currently married	0	0	0	0	0	0	0	0	0	0	0	0	0	0	0	0	0	0	0	0	0	0	0	0	0	0	0	0	0	0	0	0	0	0	0	0	0	0	0
ID393	female	69	1.56	28.35	Overweight (obese)	19-59	high school	Government employee	5001 - 10,000	currently married	0	0	0	0	0	0	0	0	0	0	0	0	1	1	0	0	0	0	1	0	0	1	0	1	0	1	1	0	1	0	1	0	0	1	1	0	1	1	1
ID394	female	54	1.49	24.32	Overweight (at risk)	19-59	high school	Self-employed worker	5001 - 10,000	Widowed/seperated	0	0	0	0	0	0	0	0	0	0	0	0	1	1	1	1	0	1	1	1	1	1	1	1	1	1	1	2	1	1	1	1	1	1	2	0	1	1	0
ID395	female	95	1.60	37.11	Overweight (obese)	19-59	high school	Agricultural worker	5001 - 10,000	currently married	0	0	0	0	0	0	0	0	0	0	0	0	0	0	0	0	0	0	0	0	0	0	0	0	0	0	0	0	0	0	0	0	0	0	0	0	0	0	0
ID396	female	67	1.52	29.00	Overweight (obese)	19-59	tertiary education	Agricultural worker	< 5,000	currently married	0	0	0	0	0	1	0	0	0	0	0	1	1	1	0	0	0	1	1	0	0	0	1	1	1	1	1	0	1	1	1	1	1	1	1	0	0	0	0
ID397	female	48	1.53	20.5	Normal weight	19-59	primary	Self-employed worker	< 5,000	currently married	0	0	0	0	0	0	0	0	0	0	0	0	0	0	0	0	0	0	0	0	0	0	0	0	0	0	0	0	0	0	0	0	0	0	0	0	0	0	0
ID398	female	64	1.53	27.34	Overweight (obese)	19-59	high school	Agricultural worker	5001 - 10,000	currently married	0	0	0	0	0	0	0	0	0	0	0	0	1	1	1	0	0	0	0	1	0	1	1	1	1	1	1	1	1	1	1	1	1	0	1	0	0	1	0
ID399	male	49	1.58	19.63	Normal weight	19-59	primary	Self-employed worker	5001 - 10,000	currently married	0	0	0	0	0	0	0	0	0	0	0	0	1	1	1	0	0	1	1	1	1	1	1	1	0	1	1	1	1	1	1	1	1	1	2	1	1	1	1
ID400	female	66	1.60	25.78	Overweight (obese)	19-59	high school	Agricultural worker	< 5,000	currently married	0	0	0	0	0	0	0	0	0	0	0	0	0	0	0	0	0	0	0	0	0	0	0	0	1	1	1	0	0	0	0	0	0	0	0	0	0	1	0
ID401	male	49	1.65	18.00	underweight	19-59	tertiary education	Self-employed worker	10,001 - 15,000	currently married	0	0	0	0	0	0	0	0	0	0	0	0	0	0	1	0	0	0	0	0	0	0	0	0	0	1	0	0	0	0	0	0	0	0	0	0	0	1	0
ID402	female	50	1.50	22.22	Normal weight	≥ 60	primary	Agricultural worker	< 5,000	Widowed/seperated	0	0	0	0	0	0	0	0	0	0	0	0	1	0	1	0	1	0	0	1	1	0	1	1	0	1	0	1	0	1	2	0	0	1	0	0	0	0	1
ID403	female	56	1.50	24.89	Overweight (at risk)	19-59	high school	Self-employed worker	< 5,000	currently married	0	0	0	0	0	0	0	0	0	0	1	1	1	1	1	0	0	1	1	0	0	1	1	1	0	1	1	0	0	1	1	2	1	1	1	0	2	1	1
ID404	female	66	1.58	26.44	Overweight (obese)	19-59	tertiary education	Agricultural worker	< 5,000	currently married	0	0	0	0	0	0	0	0	0	0	0	0	1	1	0	1	0	0	1	1	1	1	1	1	0	1	0	0	1	2	1	0	0	0	0	0	0	0	0
ID405	female	47	1.50	20.89	Normal weight	19-59	tertiary education	Agricultural worker	5001 - 10,000	currently married	0	0	0	0	0	0	0	0	0	0	0	0	1	1	0	1	0	0	1	1	0	1	1	1	1	1	1	1	1	1	0	1	1	1	1	0	0	1	1
ID406	female	55	1.55	22.89	Normal weight	19-59	high school	Agricultural worker	5001 - 10,000	currently married	0	0	0	0	0	0	0	0	0	0	0	0	1	0	1	0	0	1	0	0	0	0	0	0	0	1	0	1	0	1	1	0	0	0	0	0	0	1	0
ID407	female	65	1.67	23.31	Overweight (at risk)	19-59	high school	Self-employed worker	10,001 - 15,000	currently married	0	1	0	0	0	0	0	0	0	0	0	1	1	0	0	0	0	1	1	0	0	1	1	1	0	1	1	0	1	1	0	1	0	1	1	0	1	1	2
ID408	female	52	1.56	21.37	Normal weight	19-59	high school	Self-employed worker	5001 - 10,000	currently married	1	0	0	0	0	0	0	0	0	0	0	1	1	1	1	0	0	1	1	1	0	1	1	0	1	1	1	1	1	0	0	0	0	1	1	0	1	0	0
ID409	female	47	1.47	21.75	Normal weight	19-59	high school	Agricultural worker	5001 - 10,000	currently married	0	0	0	0	0	0	0	0	0	0	0	0	1	0	1	0	0	1	0	1	0	0	1	1	0	1	0	0	0	0	0	0	0	0	0	0	0	0	0
ID410	female	53	1.50	23.56	Overweight (at risk)	19-59	high school	Self-employed worker	15,001 - 20,000	currently married	1	0	0	0	0	0	0	0	0	0	0	1	1	1	0	1	1	0	1	1	1	1	0	0	1	1	1	0	1	1	1	0	0	0	1	0	0	0	0
ID411	female	53.5	1.55	22.27	Normal weight	19-59	tertiary education	Agricultural worker	10,001 - 15,000	currently married	0	0	0	0	0	1	0	0	0	0	0	1	1	1	0	0	0	0	0	0	0	0	0	1	1	1	1	2	1	1	1	1	0	1	1	1	1	1	1
ID412	male	74	1.65	27.18	Overweight (obese)	≥ 60	tertiary education	Self-employed worker	10,001 - 15,000	currently married	0	0	0	0	0	0	0	0	0	0	0	0	0	0	0	0	0	0	0	0	0	0	0	0	0	0	0	0	0	0	0	0	0	0	0	0	0	0	0
ID413	female	74	1.53	31.61	Overweight (obese)	19-59	high school	Agricultural worker	5001 - 10,000	currently married	0	0	0	0	0	0	0	0	0	0	0	0	1	1	0	0	0	0	0	1	0	1	1	1	0	1	1	2	0	0	0	1	0	1	1	0	0	1	1
ID414	male	59	1.65	21.67	Normal weight	19-59	primary	Self-employed worker	< 5,000	currently married	0	0	0	0	0	0	0	0	0	0	0	0	1	1	1	1	0	1	1	1	1	1	1	1	0	1	1	1	1	1	1	0	0	0	0	0	0	0	0
ID415	female	60	1.45	28.54	Overweight (obese)	19-59	high school	Agricultural worker	< 5,000	currently married	0	0	0	0	0	0	0	0	0	0	0	0	1	0	0	0	0	0	0	1	0	1	1	1	0	1	0	1	0	0	1	0	0	0	0	0	0	0	0
ID416	female	62	1.57	25.15	Overweight (obese)	19-59	primary	Unemployed worker	10,001 - 15,000	currently married	0	0	0	0	0	0	0	0	0	0	1	1	1	0	0	0	0	1	0	1	0	0	1	1	0	1	1	1	1	1	0	0	0	1	1	0	0	1	0
ID417	female	57	1.54	24.03	Overweight (at risk)	19-59	primary	Self-employed worker	5001 - 10,000	Widowed/seperated	0	0	0	0	0	0	0	0	0	0	0	0	1	1	1	1	0	1	1	0	0	1	1	0	0	1	1	1	1	1	1	1	1	1	1	0	0	0	1
ID418	female	56	1.53	23.92	Overweight (at risk)	19-59	high school	Agricultural worker	5001 - 10,000	currently married	0	0	0	0	0	0	0	0	0	0	0	0	1	0	1	0	0	1	1	1	0	1	0	0	0	1	1	1	1	0	1	0	0	1	1	1	0	1	1
ID419	female	68	1.71	23.26	Overweight (at risk)	19-59	high school	Unemployed worker	< 5,000	currently married	0	0	0	0	0	0	0	0	1	0	0	1	1	0	0	0	0	0	0	0	0	0	0	0	1	1	0	0	0	0	0	0	0	0	0	0	0	0	0
ID420	female	63	1.53	26.91	Overweight (obese)	19-59	high school	Self-employed worker	5001 - 10,000	currently married	0	0	0	0	0	0	0	0	0	0	0	0	1	0	0	0	0	0	1	1	0	1	0	1	1	1	1	1	1	0	1	0	1	0	0	0	0	0	0
ID421	female	69	1.60	26.95	Overweight (obese)	19-59	tertiary education	Self-employed worker	≥ 20,000	Widowed/seperated	0	0	0	0	0	0	0	0	0	0	0	0	0	0	0	0	0	0	0	0	0	0	0	0	0	0	0	0	0	0	0	0	0	0	0	0	0	0	0
ID422	female	60	1.50	26.67	Overweight (obese)	≥ 60	tertiary education	Unemployed worker	≥ 20,000	currently married	0	1	0	0	0	0	0	0	0	0	0	1	0	0	0	0	0	0	0	0	0	0	0	0	1	1	1	0	0	0	0	0	0	0	0	0	0	1	0
ID423	female	59	1.58	23.63	Overweight (at risk)	19-59	high school	Self-employed worker	5001 - 10,000	currently married	0	0	0	0	0	0	0	0	0	0	0	0	1	0	0	1	0	1	1	0	0	0	1	1	0	1	1	1	0	1	0	1	1	1	0	0	1	0	0
ID424	female	75	1.63	28.23	Overweight (obese)	≥ 60	primary	Unemployed worker	10,001 - 15,000	currently married	0	1	1	1	0	0	0	0	0	0	0	1	1	0	0	0	0	1	1	1	0	0	1	1	0	1	1	0	0	0	0	0	0	0	1	0	0	0	1
ID425	female	57	1.50	25.33	Overweight (obese)	19-59	primary	Agricultural worker	5001 - 10,000	currently married	0	0	0	0	0	0	0	0	0	0	0	0	0	0	0	0	0	0	0	0	0	1	1	1	0	1	0	0	0	0	0	0	0	0	0	0	0	0	0
ID426	female	65	1.45	30.92	Overweight (obese)	19-59	high school	Self-employed worker	10,001 - 15,000	Single	0	0	0	0	0	0	0	0	0	0	0	0	1	1	0	1	1	0	0	1	0	0	1	1	0	1	1	1	1	1	1	0	0	1	1	0	1	1	0
ID427	female	60	1.57	24.34	Overweight (at risk)	19-59	tertiary education	Self-employed worker	5001 - 10,000	currently married	0	0	0	0	0	0	0	0	0	0	0	0	1	1	1	0	1	1	1	0	0	1	1	1	0	1	1	2	1	1	1	0	0	1	0	0	1	2	2
ID428	female	53	1.55	22.06	Normal weight	19-59	high school	Self-employed worker	< 5,000	Widowed/seperated	0	0	0	0	0	0	0	0	0	0	0	0	1	0	0	0	0	0	0	0	0	0	0	1	0	1	1	0	1	0	0	0	0	0	0	0	0	0	0
ID429	female	60	1.56	24.65	Overweight (at risk)	≥ 60	primary	Agricultural worker	5001 - 10,000	currently married	0	0	0	0	0	0	0	0	0	0	0	0	0	0	0	0	0	0	0	1	0	0	1	1	0	1	1	0	1	0	0	0	1	1	1	0	1	1	0
ID430	female	74	1.60	28.91	Overweight (obese)	19-59	high school	Self-employed worker	15,001 - 20,000	currently married	0	0	0	0	0	0	0	0	0	0	0	0	1	0	0	1	0	0	0	1	0	0	1	0	1	1	0	1	0	0	1	0	0	1	1	0	1	0	0
ID431	female	61	1.55	25.39	Overweight (obese)	19-59	high school	Unemployed worker	< 5,000	currently married	1	0	0	0	0	0	0	0	0	0	0	1	1	0	1	0	0	0	1	0	0	0	1	1	0	1	1	0	0	0	0	0	0	0	0	0	0	0	0
ID432	female	59	1.45	28.06	Overweight (obese)	19-59	high school	Self-employed worker	5001 - 10,000	currently married	0	0	0	0	0	0	0	0	0	0	0	0	0	0	0	0	0	0	0	0	0	0	1	1	0	1	1	1	1	1	1	1	1	1	1	1	1	1	1
ID433	female	50	1.65	18.37	underweight	19-59	high school	Self-employed worker	10,001 - 15,000	currently married	0	0	0	0	0	0	0	0	0	0	0	0	1	1	1	1	0	1	1	1	1	1	1	1	1	1	1	1	1	1	1	1	1	1	1	1	1	1	1
ID434	female	70	1.62	26.67	Overweight (obese)	19-59	high school	Agricultural worker	< 5,000	currently married	0	0	0	0	0	0	0	0	0	0	0	0	1	1	0	0	0	0	0	1	0	1	1	1	1	1	0	0	0	0	0	0	0	0	0	0	0	0	0
ID435	male	65	1.89	18.2	underweight	19-59	tertiary education	Government employee	10,001 - 15,000	Single	0	0	0	1	0	0	0	0	0	0	0	1	0	0	0	0	0	0	0	0	0	0	0	0	0	0	0	1	0	0	0	0	0	0	0	0	0	0	0
ID436	female	73	1.51	32.02	Overweight (obese)	19-59	tertiary education	Government employee	5001 - 10,000	currently married	0	0	0	0	0	0	0	0	0	0	0	0	0	0	1	0	0	1	1	1	0	0	0	0	0	1	0	0	0	0	0	0	0	0	0	0	0	0	0
ID437	female	64	1.57	25.96	Overweight (obese)	19-59	tertiary education	Agricultural worker	10,001 - 15,000	Single	0	0	0	0	0	0	0	0	0	0	0	0	1	1	0	1	0	0	0	1	0	0	0	1	1	1	0	1	0	0	1	0	0	0	0	0	0	0	0
ID438	female	59	1.50	26.22	Overweight (obese)	19-59	high school	Agricultural worker	5001 - 10,000	currently married	1	0	0	0	0	0	0	0	0	0	0	1	1	1	0	1	1	1	1	1	0	1	1	1	1	1	1	1	1	1	1	0	0	1	0	0	0	0	0
ID439	female	58	1.50	25.78	Overweight (obese)	≥ 60	primary	Unemployed worker	10,001 - 15,000	Widowed/seperated	0	0	0	0	0	0	0	0	0	0	0	0	1	0	1	0	0	0	0	0	0	0	0	0	0	1	0	1	0	0	0	0	0	0	0	0	1	0	0
ID440	female	86	1.68	30.47	Overweight (obese)	19-59	primary	Unemployed worker	< 5,000	currently married	0	1	0	0	0	0	0	0	0	0	0	1	1	1	1	1	0	1	1	0	0	0	0	0	0	1	1	0	1	0	2	2	0	2	2	0	0	2	2
ID441	male	59	1.65	21.67	Normal weight	19-59	primary	Self-employed worker	5001 - 10,000	Single	0	0	0	0	0	0	0	0	0	0	0	0	1	0	1	0	0	0	0	0	0	0	0	0	0	1	0	1	0	0	0	0	0	0	0	0	0	0	0
ID442	male	68	1.75	22.2	Normal weight	19-59	primary	Self-employed worker	5001 - 10,000	currently married	0	0	0	0	0	0	0	0	0	0	0	0	0	0	1	0	0	0	0	0	0	0	0	0	0	1	0	1	0	0	1	0	0	0	0	0	0	0	0
ID443	male	78	1.89	21.84	Normal weight	19-59	primary	Self-employed worker	5001 - 10,000	currently married	0	0	0	0	0	0	0	0	0	0	0	0	0	1	1	0	0	0	0	0	0	0	0	0	0	1	1	1	1	0	0	0	0	0	0	0	0	0	0
ID444	female	60	1.59	23.73	Overweight (at risk)	≥ 60	primary	Unemployed worker	< 5,000	Widowed/seperated	0	0	0	0	0	0	0	0	0	0	0	0	0	0	0	0	0	0	0	1	0	0	0	0	0	1	0	0	0	0	0	0	0	0	0	0	0	0	0
ID445	female	65	1.59	25.71	Overweight (obese)	19-59	tertiary education	Self-employed worker	5001 - 10,000	currently married	0	1	0	0	0	0	0	0	0	0	0	1	0	0	1	0	0	0	0	1	0	0	0	0	1	1	1	1	1	0	0	0	0	1	1	0	1	1	1
ID446	female	56	1.65	20.57	Normal weight	19-59	primary	Self-employed worker	5001 - 10,000	currently married	0	0	0	0	0	0	0	0	0	0	0	0	1	1	1	0	0	0	0	0	0	0	0	0	0	1	1	0	1	0	1	0	1	0	1	0	0	0	0
ID447	female	45	1.58	18.03	underweight	19-59	primary	Self-employed worker	5001 - 10,000	currently married	0	0	0	0	0	0	0	0	0	0	0	0	0	0	1	0	0	0	0	0	0	0	0	0	0	1	0	1	0	1	0	1	0	1	0	1	0	0	1
ID448	female	38	1.59	15.03	underweight	19-59	high school	Self-employed worker	5001 - 10,000	Single	0	0	0	0	0	0	0	0	0	0	0	0	0	0	1	0	0	1	0	0	0	0	0	0	0	1	0	0	0	0	0	0	0	1	0	1	0	0	0
ID449	male	49	1.69	17.16	underweight	≥ 60	primary	Self-employed worker	< 5,000	Single	0	0	0	0	0	0	0	0	0	0	0	0	1	1	1	0	0	0	0	0	0	0	0	0	0	1	0	1	0	0	0	1	0	0	0	0	0	0	0
ID450	female	62	1.55	25.81	Overweight (obese)	19-59	high school	Self-employed worker	5001 - 10,000	currently married	0	0	0	0	0	0	0	0	0	0	0	0	0	0	0	0	0	1	1	0	0	0	1	0	0	1	0	0	0	0	0	0	0	0	0	0	0	0	0
ID451	male	68	1.76	21.95	Normal weight	≥ 60	primary	Self-employed worker	5001 - 10,000	currently married	0	0	1	0	0	0	0	0	0	0	0	1	0	0	1	0	0	0	0	0	0	0	0	0	0	1	0	0	0	0	0	0	0	0	0	0	0	0	0
ID452	female	56	1.60	21.88	Normal weight	19-59	high school	Private employee	5001 - 10,000	currently married	0	0	0	0	0	0	0	0	0	0	0	0	1	0	1	0	0	0	0	1	0	0	0	0	0	1	0	0	0	0	0	0	0	0	0	0	0	0	0
ID453	female	73	1.60	28.52	Overweight (obese)	19-59	primary	Self-employed worker	< 5,000	currently married	0	1	1	0	0	0	0	0	0	0	0	1	1	0	1	0	0	0	0	0	0	0	0	0	0	1	0	0	0	0	0	0	0	0	0	0	0	0	0
ID454	male	46	1.67	16.49	underweight	≥ 60	primary	Self-employed worker	5001 - 10,000	Single	0	0	0	0	0	0	0	0	0	0	0	0	0	0	1	1	1	0	0	0	0	0	0	0	0	1	1	0	1	0	1	0	1	0	0	0	0	0	0
ID455	female	50	1.60	19.53	Normal weight	19-59	tertiary education	Self-employed worker	10,001 - 15,000	currently married	0	0	0	0	0	0	0	0	0	0	0	0	1	1	1	1	0	1	1	0	0	1	1	1	0	1	1	2	1	1	1	0	0	0	0	0	1	1	1
ID456	female	64	1.55	26.64	Overweight (obese)	≥ 60	lower primary	Agricultural worker	< 5,000	currently married	0	1	1	0	0	0	0	0	0	0	0	1	0	1	0	1	1	0	1	0	0	0	1	1	0	1	0	0	0	1	0	0	0	0	0	0	0	0	0
ID457	male	70	1.70	24.22	Overweight (at risk)	19-59	primary	Self-employed worker	5001 - 10,000	currently married	0	0	0	0	0	0	0	0	0	0	0	0	1	0	0	1	1	0	0	0	0	1	0	0	0	1	1	0	0	0	0	1	0	0	1	0	0	0	0
ID458	female	50	1.60	19.53	Normal weight	19-59	tertiary education	Self-employed worker	10,001 - 15,000	currently married	0	0	0	0	0	0	0	0	0	0	0	0	1	1	1	1	1	1	1	0	0	1	1	1	0	1	1	1	1	2	1	1	0	0	0	0	1	1	0
ID459	female	38	1.58	15.22	underweight	19-59	primary	Self-employed worker	< 5,000	currently married	0	0	0	0	0	0	0	0	0	0	0	0	0	0	1	0	0	0	0	0	0	0	0	0	0	1	0	1	0	0	1	0	0	0	1	0	1	0	1
ID460	female	56	1.65	20.57	Normal weight	19-59	high school	Self-employed worker	5001 - 10,000	Single	0	0	0	0	0	0	0	0	0	0	0	0	0	0	1	0	0	0	0	0	0	0	0	0	0	1	1	1	1	1	0	0	0	0	0	0	0	0	0
ID461	female	35	1.65	12.86	underweight	19-59	primary	Self-employed worker	5001 - 10,000	currently married	0	0	0	0	0	0	0	0	0	0	0	0	1	1	0	0	0	0	0	0	0	0	0	0	0	1	0	1	0	1	0	1	0	1	0	1	0	0	0
ID462	female	68	1.55	28.3	Overweight (obese)	19-59	primary	Agricultural worker	< 5,000	currently married	0	1	0	0	0	0	0	0	0	0	0	1	1	1	1	0	0	1	1	1	0	1	1	1	1	1	0	0	0	0	0	0	0	0	0	0	0	0	0
ID463	female	68	1.76	21.95	Normal weight	≥ 60	high school	Self-employed worker	5001 - 10,000	currently married	0	0	0	0	0	0	0	0	0	0	0	0	0	0	0	0	0	0	0	0	0	0	0	0	0	0	0	0	0	0	1	0	0	0	0	0	0	0	0
ID464	female	37	1.54	15.6	underweight	19-59	high school	Self-employed worker	5001 - 10,000	currently married	0	0	0	0	0	0	0	0	0	0	0	0	0	0	0	0	0	0	0	0	0	0	0	0	0	0	0	1	0	0	1	0	0	0	1	0	1	0	0
ID465	male	75	1.76	24.21	Overweight (at risk)	19-59	high school	Self-employed worker	5001 - 10,000	currently married	0	0	0	0	0	0	0	0	0	0	0	0	0	0	0	0	0	0	0	1	1	0	0	0	0	1	0	0	0	1	0	0	0	0	1	0	0	0	0
ID466	female	57	1.68	20.2	Normal weight	19-59	primary	Self-employed worker	< 5,000	currently married	0	0	0	0	0	0	0	0	0	0	0	0	0	1	0	0	0	0	0	1	1	1	0	1	1	1	1	1	0	0	0	0	0	0	0	0	0	0	0
ID467	male	56	1.76	18.08	underweight	19-59	primary	Self-employed worker	< 5,000	currently married	0	0	0	0	0	0	0	0	0	0	0	0	1	1	1	0	0	0	0	0	0	0	0	0	0	1	0	1	0	0	0	0	0	0	0	0	0	0	0
ID468	female	45	1.68	15.94	underweight	19-59	high school	Self-employed worker	5001 - 10,000	currently married	0	0	0	0	0	0	0	0	0	0	0	0	0	0	1	0	0	0	0	0	0	0	0	0	0	1	0	1	0	0	0	0	0	0	0	0	0	0	0
ID469	female	62	1.56	25.48	Overweight (obese)	19-59	high school	Self-employed worker	5001 - 10,000	currently married	0	0	0	0	0	0	0	0	0	0	0	0	0	0	0	0	0	0	0	0	0	0	0	0	0	0	0	1	0	1	0	0	1	0	0	1	0	0	0
ID470	female	45	1.54	18.97	Normal weight	19-59	high school	Self-employed worker	5001 - 10,000	currently married	0	0	0	0	0	0	0	0	0	0	0	0	0	0	0	0	0	0	0	0	0	0	0	0	0	0	0	1	0	1	0	1	0	0	0	0	0	0	0
ID471	female	53	1.65	19.47	Normal weight	19-59	high school	Self-employed worker	5001 - 10,000	currently married	0	0	0	0	0	0	0	0	0	0	0	0	1	1	1	1	1	1	1	1	0	1	1	0	0	1	3	1	0	1	0	1	0	3	2	1	1	1	1
ID472	female	58	1.54	24.46	Overweight (at risk)	19-59	high school	Agricultural worker	≥ 20,000	currently married	0	0	0	0	0	0	0	0	0	0	0	0	1	0	0	0	0	0	0	0	0	0	0	0	0	1	0	0	0	0	0	0	0	0	0	0	0	2	0
ID473	female	75	1.55	31.22	Overweight (obese)	≥ 60	primary	Self-employed worker	< 5,000	Widowed/seperated	1	0	0	0	0	0	0	0	0	0	0	1	1	1	1	1	1	1	0	0	1	1	1	1	0	1	0	1	0	1	1	0	0	0	0	0	0	0	0
ID474	female	65	1.68	23.03	Overweight (at risk)	19-59	tertiary education	Self-employed worker	5001 - 10,000	Single	0	0	0	0	0	0	0	0	0	0	0	0	0	0	1	0	0	1	1	0	0	1	1	1	1	1	1	1	0	0	0	0	0	0	0	0	0	0	0
ID475	female	62	1.55	25.81	Overweight (obese)	19-59	primary	Self-employed worker	5001 - 10,000	currently married	0	0	0	0	0	0	0	0	0	0	0	0	1	1	1	0	0	1	1	0	0	0	1	0	0	1	0	1	0	0	0	0	0	0	0	0	0	0	0
ID476	female	68	1.55	28.3	Overweight (obese)	19-59	high school	Self-employed worker	< 5,000	currently married	0	0	0	0	0	0	0	0	0	0	0	0	0	0	1	0	0	0	0	0	0	1	0	0	1	1	0	1	0	0	0	0	2	0	0	0	0	0	0
ID477	female	65	1.65	23.88	Overweight (at risk)	19-59	high school	Agricultural worker	< 5,000	currently married	0	0	0	0	0	0	0	0	0	0	0	0	1	1	1	0	0	1	1	1	0	0	0	1	0	1	1	1	0	0	0	0	0	1	0	1	1	1	1
ID478	female	63	1.63	23.71	Overweight (at risk)	19-59	primary	Government employee	10,001 - 15,000	currently married	0	0	0	0	0	0	0	0	0	0	0	0	0	0	0	0	0	1	0	1	0	0	0	0	0	1	1	0	0	0	0	0	0	1	1	0	1	0	1
ID479	female	68	1.55	28.3	Overweight (obese)	19-59	high school	Self-employed worker	< 5,000	currently married	0	0	0	0	0	0	0	0	0	0	0	0	0	0	1	0	0	0	0	0	0	0	0	0	0	1	0	1	0	0	0	0	0	0	0	0	0	0	0
ID480	female	69	1.55	28.72	Overweight (obese)	19-59	high school	Agricultural worker	5001 - 10,000	currently married	0	0	0	0	1	1	0	0	0	0	0	1	1	0	0	1	1	1	0	1	0	0	1	0	1	1	1	0	1	1	1	1	1	1	1	0	0	0	0
ID481	female	60	1.58	24.03	Overweight (at risk)	≥ 60	primary	Unemployed worker	< 5,000	Widowed/seperated	0	0	0	0	0	0	0	0	0	0	0	0	1	0	0	0	0	0	0	0	0	0	0	1	0	1	1	1	1	0	1	0	0	1	0	0	1	1	1
ID482	female	62	1.67	22.23	Normal weight	19-59	high school	Self-employed worker	5001 - 10,000	currently married	0	0	0	0	0	0	0	0	0	0	0	0	0	0	0	0	0	0	0	0	0	0	0	0	0	0	0	1	0	0	0	0	0	0	0	0	0	0	0
ID483	female	49	1.55	20.4	Normal weight	19-59	high school	Agricultural worker	5001 - 10,000	currently married	0	0	0	0	0	0	0	0	0	0	0	0	0	0	0	0	0	0	0	1	0	1	0	0	1	1	0	0	0	0	0	0	0	0	0	0	0	0	0
ID484	male	95	1.82	28.68	Overweight (obese)	19-59	tertiary education	Student	5001 - 10,000	Single	0	0	0	0	0	0	0	0	0	0	0	0	0	1	1	0	0	1	0	1	0	0	1	0	1	1	1	1	1	1	1	1	1	1	1	1	1	1	1
ID485	female	84	1.68	29.76	Overweight (obese)	19-59	high school	Agricultural worker	10,001 - 15,000	currently married	0	0	0	0	0	0	0	0	0	0	0	0	1	1	1	0	0	1	1	0	0	1	1	1	1	1	1	1	1	1	1	1	0	1	1	1	1	1	1
ID486	female	70	1.58	28.04	Overweight (obese)	19-59	tertiary education	Self-employed worker	5001 - 10,000	Single	0	0	0	0	0	0	0	0	0	0	0	0	0	0	0	0	0	0	0	0	0	1	0	0	0	1	1	0	0	0	0	0	0	0	0	1	0	0	0
ID487	male	65	1.73	21.72	Normal weight	19-59	tertiary education	Student	< 5,000	Single	0	0	0	0	0	0	0	0	0	0	0	0	0	0	0	0	0	0	0	0	0	0	0	0	0	0	0	0	0	0	0	0	0	0	0	0	0	0	0
ID488	female	78	1.55	32.47	Overweight (obese)	19-59	primary	Self-employed worker	15,001 - 20,000	currently married	0	0	1	0	0	0	0	0	0	0	0	1	1	1	1	1	1	1	1	0	1	1	1	1	1	1	1	1	1	1	1	1	1	1	1	1	1	1	1
ID489	female	60	1.55	24.97	Overweight (at risk)	19-59	high school	Self-employed worker	< 5,000	currently married	0	0	0	0	0	0	0	0	0	0	0	0	1	1	1	0	0	1	0	0	0	0	0	0	0	1	1	2	0	1	0	2	0	1	2	1	0	3	0
ID490	female	72	1.55	29.97	Overweight (obese)	19-59	high school	Agricultural worker	≥ 20,000	currently married	0	0	0	0	0	0	0	0	0	0	0	0	0	0	0	0	0	0	0	0	0	0	0	0	0	0	0	0	0	0	0	1	0	1	1	0	1	0	0
ID491	male	45	1.65	16.53	underweight	19-59	primary	Self-employed worker	< 5,000	Single	0	0	0	0	0	0	0	0	0	0	0	0	0	0	0	0	0	0	0	0	0	0	0	0	0	0	0	0	0	0	0	0	0	0	0	0	0	0	0
ID492	female	84	1.67	30.12	Overweight (obese)	19-59	high school	Agricultural worker	5001 - 10,000	currently married	0	0	0	0	0	0	0	0	0	0	0	0	1	1	1	0	0	1	1	0	1	1	1	1	1	1	1	1	1	1	1	1	1	1	1	1	1	1	1
ID493	female	54	1.50	24	Overweight (at risk)	≥ 60	high school	Self-employed worker	< 5,000	currently married	0	0	0	0	0	0	0	0	0	0	0	0	0	0	0	0	0	1	1	1	0	1	1	1	0	1	0	0	0	0	1	0	0	0	0	0	0	0	0
ID494	female	68	1.58	27.24	Overweight (obese)	≥ 60	high school	Self-employed worker	< 5,000	currently married	0	1	1	0	0	0	0	0	0	0	0	1	0	0	1	0	0	0	0	0	0	0	1	1	0	1	1	0	0	0	0	0	0	0	0	0	0	0	0
ID495	female	48	1.58	19.23	Normal weight	≥ 60	primary	Self-employed worker	< 5,000	currently married	0	1	1	0	0	0	0	0	0	0	0	1	1	0	0	0	0	0	0	0	0	0	0	0	0	1	0	0	0	1	1	0	0	0	0	0	0	1	0
ID496	female	75	1.65	27.55	Overweight (obese)	19-59	high school	Self-employed worker	5001 - 10,000	currently married	0	0	1	0	0	0	0	0	0	0	0	1	0	0	0	0	1	0	0	0	0	0	1	1	0	1	1	1	1	1	1	1	1	1	1	1	1	1	1
ID497	female	64	1.65	23.51	Overweight (at risk)	19-59	tertiary education	Student	< 5,000	Single	0	0	0	0	0	1	0	0	1	0	0	1	0	0	0	0	0	0	0	1	0	1	1	0	1	1	2	1	1	1	0	1	1	1	1	1	1	1	1
ID498	female	50	1.50	22.22	Normal weight	19-59	primary	Self-employed worker	5001 - 10,000	currently married	0	0	0	0	0	0	0	0	0	0	1	1	0	0	1	0	0	0	0	0	0	0	1	1	0	1	0	0	0	0	0	0	0	1	0	0	0	0	0
ID499	male	49	1.60	19.14	Normal weight	19-59	high school	Self-employed worker	5001 - 10,000	Single	0	0	0	0	0	0	0	0	0	0	0	0	1	1	1	0	0	1	1	0	0	1	1	1	1	1	1	1	1	1	1	0	1	2	2	1	1	2	1
ID500	female	79	1.50	35.11	Overweight (obese)	19-59	primary	Self-employed worker	< 5,000	Single	0	1	1	0	0	0	0	0	0	0	0	1	1	1	1	1	0	1	0	1	0	1	1	1	0	1	1	1	1	1	0	1	0	1	0	0	0	1	0
ID501	female	79	1.50	35.11	Overweight (obese)	19-59	primary	Self-employed worker	< 5,000	Single	0	1	1	0	0	0	0	0	0	0	0	1	1	1	1	1	0	1	0	1	0	1	1	1	0	1	1	1	1	1	0	1	0	1	0	0	0	1	0
ID502	female	58	1.50	25.78	Overweight (obese)	19-59	tertiary education	Self-employed worker	15,001 - 20,000	currently married	0	0	0	0	0	0	0	0	0	0	0	0	0	0	0	0	0	0	0	0	0	1	0	0	0	1	1	0	0	0	0	0	0	1	0	0	0	0	0
ID503	female	63	1.60	24.61	Overweight (at risk)	19-59	high school	Self-employed worker	5001 - 10,000	currently married	0	0	0	0	0	0	0	0	0	0	0	0	1	0	0	0	0	1	0	1	0	1	1	1	1	1	1	1	0	0	0	0	0	1	1	1	1	1	0
ID504	female	50	1.50	22.22	Normal weight	19-59	primary	Self-employed worker	< 5,000	currently married	0	0	0	0	0	0	0	0	0	0	1	1	0	0	1	0	0	0	0	0	0	0	1	1	0	1	0	0	0	0	0	0	0	0	0	0	0	0	0
ID505	female	78	1.59	30.85	Overweight (obese)	19-59	high school	Unemployed worker	< 5,000	currently married	0	0	0	0	0	0	0	0	0	0	0	0	0	0	0	0	0	0	0	0	0	0	0	0	0	0	0	0	0	0	0	0	0	0	0	0	0	0	0
ID506	female	47	1.50	20.89	Normal weight	≥ 60	high school	Self-employed worker	< 5,000	Single	0	0	0	0	0	0	0	0	0	1	0	1	0	0	0	0	0	0	0	0	0	0	0	0	0	0	1	0	0	0	0	0	0	0	0	0	0	0	0
ID507	female	75	1.60	29.3	Overweight (obese)	19-59	high school	Student	5001 - 10,000	Single	0	0	0	0	0	0	0	0	0	0	0	0	0	0	0	0	0	0	0	0	0	0	0	0	0	0	1	1	1	1	1	1	0	0	0	0	0	0	0
ID508	female	47	1.50	20.89	Normal weight	≥ 60	high school	Self-employed worker	< 5,000	Single	0	0	0	0	0	0	0	0	0	1	0	1	0	0	0	0	0	0	0	0	0	0	0	0	0	0	0	0	0	0	0	0	0	0	0	0	0	0	0
ID509	female	54	1.60	21.09	Normal weight	≥ 60	primary	Unemployed worker	5001 - 10,000	Widowed/seperated	0	1	0	0	0	0	0	0	0	0	0	1	1	0	1	0	0	1	0	0	0	0	1	1	0	1	0	1	1	0	1	1	1	1	1	1	0	0	1
ID510	female	62	1.60	24.22	Overweight (at risk)	19-59	high school	Self-employed worker	5001 - 10,000	currently married	0	0	0	0	0	0	0	0	0	0	0	0	0	0	0	0	0	0	0	0	0	0	0	0	0	0	0	1	0	1	1	0	0	0	0	0	0	0	0
ID511	female	70	1.60	27.34	Overweight (obese)	19-59	high school	Self-employed worker	5001 - 10,000	currently married	0	0	0	0	0	0	0	0	1	0	0	1	1	1	0	0	0	1	1	1	0	1	1	0	0	1	1	1	0	0	0	0	0	1	1	0	0	0	0
ID512	female	46	1.56	18.9	Normal weight	19-59	high school	Government employee	5001 - 10,000	Widowed/seperated	0	0	0	0	0	0	0	0	0	0	0	0	1	1	0	1	1	1	1	1	1	1	1	1	1	1	3	3	3	3	2	1	3	2	2	1	2	2	3
ID513	female	70	1.60	27.34	Overweight (obese)	19-59	high school	Self-employed worker	5001 - 10,000	currently married	0	0	0	0	0	0	0	0	1	0	0	1	1	1	0	0	0	1	1	1	0	1	1	0	0	1	1	1	0	0	0	0	0	1	1	0	0	0	0
ID514	female	45	1.48	20.54	Normal weight	19-59	high school	Agricultural worker	15,001 - 20,000	currently married	0	0	0	0	0	0	0	0	0	0	0	0	1	0	0	0	0	0	0	0	0	0	0	0	0	1	1	1	1	1	1	1	1	1	1	1	1	1	1
ID515	male	77	1.70	26.64	Overweight (obese)	19-59	high school	Private employee	15,001 - 20,000	currently married	0	0	1	0	0	0	0	0	0	0	0	1	1	0	0	0	0	0	0	1	1	0	1	1	0	1	1	0	0	0	0	0	0	0	0	0	0	0	0
ID516	female	61	1.55	25.39	Overweight (obese)	19-59	high school	Self-employed worker	5001 - 10,000	currently married	0	0	0	0	0	0	0	0	0	0	0	0	1	1	1	0	0	1	1	0	0	0	1	1	0	1	1	1	1	2	1	1	0	1	1	0	1	1	1
ID517	female	57	1.50	25.33	Overweight (obese)	19-59	high school	Agricultural worker	10,001 - 15,000	currently married	0	0	0	0	0	0	0	0	0	0	0	0	1	0	0	0	0	0	0	0	0	0	0	0	0	1	1	0	0	0	0	0	0	0	0	0	0	0	0
ID518	female	65	1.65	23.88	Overweight (at risk)	19-59	primary	Agricultural worker	10,001 - 15,000	currently married	0	0	0	0	0	0	0	0	0	0	0	0	1	0	1	0	0	1	1	1	0	1	1	1	0	1	1	0	0	0	0	0	0	1	0	0	1	0	0
ID519	female	65	1.58	26.04	Overweight (obese)	19-59	high school	Self-employed worker	15,001 - 20,000	currently married	0	0	0	0	0	0	0	0	0	0	0	0	1	1	1	0	0	1	1	1	0	1	1	1	0	1	1	0	0	0	0	1	0	0	1	0	0	1	0
ID520	female	57	1.45	27.11	Overweight (obese)	19-59	high school	Self-employed worker	15,001 - 20,000	currently married	0	0	1	0	0	0	0	0	0	0	0	1	1	1	1	1	1	0	1	1	0	1	1	0	0	1	1	2	1	0	0	0	0	0	0	0	0	0	0
ID521	female	68	1.60	26.56	Overweight (obese)	19-59	high school	Self-employed worker	< 5,000	Single	0	0	0	0	0	0	0	0	0	0	0	0	1	1	0	0	0	1	1	0	0	1	1	1	0	1	2	1	1	1	1	1	1	1	1	1	1	1	1
ID522	female	68	1.64	25.28	Overweight (obese)	19-59	high school	Self-employed worker	5001 - 10,000	currently married	0	0	0	0	0	0	0	0	0	0	0	0	1	0	1	0	0	1	1	1	0	0	1	1	1	1	0	1	0	0	0	0	0	0	0	0	0	0	0
ID523	female	62	1.67	22.23	Normal weight	19-59	high school	Self-employed worker	5001 - 10,000	currently married	0	0	0	0	0	0	0	0	0	0	0	0	1	1	1	0	0	1	1	1	0	1	1	1	0	1	1	0	0	0	1	0	0	0	0	0	0	0	0
ID524	male	65	1.70	22.49	Normal weight	19-59	primary	Self-employed worker	5001 - 10,000	currently married	0	0	0	0	0	0	0	0	0	0	0	0	0	0	0	0	0	0	0	0	0	0	0	0	0	0	1	0	0	0	0	0	0	0	0	0	0	0	0
ID525	female	59	1.53	25.20	Overweight (obese)	19-59	tertiary education	Self-employed worker	5001 - 10,000	Single	1	0	0	0	0	0	0	0	0	0	0	1	1	1	1	0	0	1	0	0	0	1	0	1	0	1	0	1	0	1	1	0	1	1	1	0	0	1	0
ID526	female	88	1.70	30.45	Overweight (obese)	19-59	tertiary education	Government employee	10,001 - 15,000	currently married	0	0	0	0	0	0	0	0	0	0	0	0	1	1	1	1	1	1	1	1	0	0	1	1	1	1	1	1	0	1	0	0	0	0	0	0	0	0	0
ID527	male	75	1.75	24.49	Overweight (at risk)	19-59	primary	Self-employed worker	5001 - 10,000	currently married	1	0	0	0	0	0	0	0	0	0	0	1	1	0	1	0	0	1	1	1	0	1	1	1	0	1	1	1	1	0	0	0	0	0	0	0	0	0	0
ID528	male	60	1.60	23.44	Overweight (at risk)	≥ 60	high school	Self-employed worker	5001 - 10,000	currently married	0	0	0	0	0	0	0	0	0	0	0	0	0	0	0	0	0	0	0	0	0	0	0	0	0	0	1	1	0	0	0	0	0	0	0	1	0	0	0
ID529	male	62	1.58	24.84	Overweight (at risk)	19-59	high school	Private employee	10,001 - 15,000	currently married	0	0	0	0	0	0	0	0	0	0	0	0	1	1	0	0	0	0	0	1	0	1	0	0	0	1	1	0	0	0	1	1	0	2	0	0	0	1	0
ID530	female	68	1.60	26.56	Overweight (obese)	19-59	high school	Agricultural worker	≥ 20,000	currently married	0	0	0	0	0	0	0	0	0	0	0	0	1	0	1	0	0	0	1	1	0	0	1	0	1	1	2	0	0	0	0	0	0	0	0	0	1	0	0
ID531	female	56	1.60	21.88	Normal weight	19-59	tertiary education	Agricultural worker	10,001 - 15,000	Widowed/seperated	1	0	0	0	0	0	0	0	0	0	0	1	1	1	1	0	0	1	0	1	0	1	1	1	0	1	1	0	0	2	2	1	1	0	0	0	1	0	0
ID532	female	65	1.60	25.39	Overweight (obese)	19-59	high school	Agricultural worker	5001 - 10,000	currently married	0	0	0	0	0	1	0	0	0	0	0	1	1	0	1	0	0	1	1	0	0	0	1	1	0	1	1	0	0	0	1	0	0	0	0	0	0	1	0
ID533	female	84	1.48	38.35	Overweight (obese)	19-59	high school	Self-employed worker	< 5,000	currently married	0	1	0	0	0	0	0	0	0	0	0	1	1	0	0	0	0	1	1	1	0	1	0	0	0	1	0	0	0	0	0	0	0	0	0	0	0	0	0
ID534	female	45	1.60	17.58	underweight	≥ 60	primary	Unemployed worker	< 5,000	Widowed/seperated	0	1	1	0	0	0	0	0	0	0	0	1	1	1	1	0	0	0	1	0	1	1	1	1	0	1	0	0	0	0	0	0	0	1	0	1	1	0	1
ID535	female	53	1.52	22.94	Normal weight	19-59	primary	Unemployed worker	10,001 - 15,000	currently married	0	0	0	0	0	0	0	0	0	0	0	0	0	0	0	0	0	0	0	1	0	0	1	0	0	1	1	0	0	0	0	1	0	1	0	0	1	0	0
ID536	female	65	1.50	28.89	Overweight (obese)	19-59	primary	Self-employed worker	≥ 20,000	currently married	0	0	0	0	0	0	0	0	0	0	0	0	1	0	0	0	0	0	1	0	0	0	0	0	0	1	1	0	0	1	0	1	0	1	1	1	1	1	1
ID537	female	54	1.56	22.19	Normal weight	19-59	tertiary education	Unemployed worker	5001 - 10,000	Single	0	0	0	0	0	0	0	0	0	0	0	0	0	0	0	0	0	0	0	0	0	0	0	0	0	0	1	1	1	1	0	0	2	2	2	2	2	1	2
ID538	female	58	1.57	23.53	Overweight (at risk)	19-59	high school	Agricultural worker	10,001 - 15,000	currently married	0	0	0	0	0	0	0	0	0	0	0	0	0	0	0	0	0	0	0	0	0	0	0	0	0	0	0	0	0	0	0	0	0	0	0	0	0	0	0
ID539	female	67	1.65	24.61	Overweight (at risk)	19-59	high school	Self-employed worker	5001 - 10,000	currently married	0	1	0	0	0	0	0	0	0	0	0	1	1	1	0	1	0	1	1	1	0	1	1	1	0	1	1	1	2	1	1	1	1	1	1	1	1	1	1
ID540	female	64	1.58	25.64	Overweight (obese)	19-59	high school	Self-employed worker	5001 - 10,000	currently married	0	0	0	0	0	0	0	0	0	0	0	0	0	0	0	0	0	0	0	0	0	1	1	1	0	1	0	0	0	0	0	0	0	0	0	0	0	0	1
ID541	male	65	1.70	22.49	Normal weight	19-59	primary	Self-employed worker	15,001 - 20,000	currently married	0	0	0	0	0	0	0	0	0	0	0	0	1	0	0	0	0	0	0	0	0	0	1	0	0	1	0	0	0	0	0	1	1	0	0	0	0	0	0
ID542	female	89	1.60	34.77	Overweight (obese)	19-59	high school	Self-employed worker	5001 - 10,000	currently married	0	0	0	0	0	0	0	0	0	0	0	0	1	0	1	0	1	1	0	0	0	0	1	0	0	1	0	0	0	1	0	0	0	0	0	0	0	1	0
ID543	female	63	1.65	23.14	Overweight (at risk)	19-59	high school	Self-employed worker	5001 - 10,000	Single	0	0	0	0	0	0	0	0	0	0	0	0	0	0	1	0	0	0	0	0	0	1	1	1	0	1	0	1	1	1	1	1	0	0	0	0	1	0	1
ID544	female	60	1.50	26.67	Overweight (obese)	≥ 60	primary	Agricultural worker	5001 - 10,000	currently married	0	0	0	0	0	0	0	0	0	0	0	0	1	1	0	1	0	0	0	1	0	0	1	1	0	1	1	1	0	0	1	0	1	0	0	0	0	0	0
ID545	male	58	1.63	21.83	Normal weight	19-59	primary	Agricultural worker	10,001 - 15,000	currently married	0	0	0	0	0	0	0	0	0	0	0	0	1	1	0	1	0	0	0	1	0	0	1	1	0	1	1	1	0	1	0	0	0	0	0	0	0	1	0
ID546	female	45	1.50	20	Normal weight	≥ 60	primary	Unemployed worker	< 5,000	Single	0	0	0	1	0	0	0	0	0	0	0	1	1	0	0	1	0	0	0	1	0	1	1	1	0	1	1	1	1	1	1	0	0	0	0	0	0	1	0
ID547	female	74	1.56	30.41	Overweight (obese)	19-59	high school	Agricultural worker	5001 - 10,000	Single	0	0	0	0	0	0	0	0	0	0	0	0	0	0	0	0	0	0	1	1	0	0	0	1	0	1	1	0	0	0	0	0	0	0	0	0	0	0	0
ID548	male	68	1.70	23.53	Overweight (at risk)	19-59	high school	Self-employed worker	5001 - 10,000	currently married	0	0	0	0	0	0	0	0	0	0	0	0	1	1	1	1	1	1	1	1	1	1	1	1	1	1	1	1	1	1	1	1	1	1	1	1	1	1	1
ID549	female	48	1.50	21.33	Normal weight	19-59	tertiary education	Student	< 5,000	Single	0	0	0	0	0	0	0	0	0	0	0	0	1	0	1	0	0	1	1	0	0	0	1	0	0	1	0	0	1	0	1	0	0	0	0	0	0	1	0
ID550	female	67	1.55	27.89	Overweight (obese)	19-59	primary	Self-employed worker	< 5,000	currently married	0	0	1	0	0	0	0	0	0	0	0	1	1	0	1	0	0	1	1	0	1	1	0	1	0	1	1	1	0	1	1	0	0	0	1	0	0	0	0
ID551	female	71	1.60	27.73	Overweight (obese)	19-59	primary	Self-employed worker	5001 - 10,000	currently married	1	0	0	0	0	0	0	0	0	0	0	1	0	0	0	0	0	0	0	1	0	1	0	0	0	1	1	0	0	0	0	0	0	0	0	0	0	0	0
ID552	female	72	1.53	30.76	Overweight (obese)	19-59	high school	Self-employed worker	5001 - 10,000	currently married	0	0	0	0	0	0	0	0	0	0	0	0	1	1	0	0	0	0	0	0	0	1	0	0	1	1	1	0	1	0	1	1	1	1	1	0	1	0	1
ID553	female	70	1.65	25.71	Overweight (obese)	≥ 60	primary	Self-employed worker	5001 - 10,000	currently married	0	1	0	0	0	0	0	0	0	0	0	1	1	0	1	0	1	0	0	0	1	1	0	0	0	1	1	0	0	0	0	0	0	0	0	0	0	0	0
ID554	male	57	1.70	19.72	Normal weight	19-59	high school	Self-employed worker	5001 - 10,000	currently married	0	0	0	0	0	0	0	0	0	0	0	0	1	0	1	0	1	1	0	0	0	0	0	0	0	1	1	1	0	1	2	2	0	1	1	1	1	1	0
ID555	female	54	1.54	22.77	Normal weight	19-59	high school	Self-employed worker	5001 - 10,000	currently married	1	0	0	0	0	0	0	0	0	0	0	1	0	0	0	0	0	0	1	0	0	0	0	0	0	1	1	0	0	0	0	0	0	0	0	0	0	0	0
ID556	female	54	1.54	22.77	Normal weight	19-59	high school	Self-employed worker	5001 - 10,000	currently married	1	0	0	0	0	0	0	0	0	0	0	1	0	0	0	0	0	0	1	0	0	0	0	0	0	1	1	0	0	0	0	0	0	0	0	0	0	0	0
ID557	female	63	1.55	26.22	Overweight (obese)	19-59	high school	Self-employed worker	15,001 - 20,000	currently married	0	0	0	0	0	0	0	1	0	0	0	1	1	0	0	0	0	0	1	1	0	0	0	0	0	1	1	0	0	1	1	0	0	1	0	0	0	0	1
ID558	female	60	1.60	23.44	Overweight (at risk)	19-59	tertiary education	Self-employed worker	10,001 - 15,000	Single	0	0	1	0	0	0	0	0	0	0	0	1	1	1	1	0	0	0	0	0	0	1	0	0	0	1	1	1	1	1	1	1	0	0	1	0	0	0	0
ID559	female	63	1.55	26.22	Overweight (obese)	19-59	high school	Self-employed worker	15,001 - 20,000	currently married	0	0	0	0	0	0	0	1	0	0	0	1	1	1	0	0	0	0	0	1	0	0	0	0	0	1	1	0	0	0	1	0	0	1	0	0	0	1	0
ID560	female	54	1.56	22.19	Normal weight	19-59	tertiary education	Unemployed worker	≥ 20,000	currently married	0	0	0	0	0	0	0	0	0	0	0	0	1	0	0	0	0	0	1	0	0	0	1	1	0	1	1	0	1	0	0	0	0	0	0	0	0	0	0
ID561	female	75	1.56	30.82	Overweight (obese)	19-59	primary	Agricultural worker	5001 - 10,000	currently married	0	0	1	0	0	0	0	0	0	0	0	1	1	0	0	0	0	0	0	0	0	0	0	1	0	1	0	0	0	0	0	0	0	0	0	0	0	0	0
ID562	female	63	1.55	26.22	Overweight (obese)	19-59	high school	Self-employed worker	15,001 - 20,000	currently married	0	0	0	0	0	0	0	1	0	0	0	1	1	1	0	0	0	0	0	0	0	0	0	0	0	1	1	0	0	0	0	0	0	1	0	0	0	1	0
ID563	female	63	1.50	28	Overweight (obese)	19-59	high school	Agricultural worker	5001 - 10,000	currently married	0	0	0	0	0	0	0	0	0	0	0	0	1	1	1	0	0	0	1	0	0	0	1	0	0	1	1	1	0	0	0	0	1	0	0	0	0	0	0
ID564	female	50	1.55	20.81	Normal weight	19-59	tertiary education	Student	< 5,000	Single	0	0	0	0	0	0	0	0	0	0	0	0	1	1	1	0	0	1	1	0	0	0	1	1	0	1	1	0	1	1	1	0	0	0	1	0	0	0	0
ID565	male	54	1.65	19.83	Normal weight	19-59	primary	Self-employed worker	5001 - 10,000	currently married	0	0	0	0	0	0	0	0	0	0	0	0	0	0	0	0	0	0	0	1	0	0	0	0	0	1	0	0	0	0	0	0	0	0	0	0	0	0	0
ID566	female	65	1.60	25.39	Overweight (obese)	19-59	primary	Unemployed worker	5001 - 10,000	Widowed/seperated	0	1	0	0	0	0	0	0	0	0	0	1	1	0	0	0	0	1	0	0	0	1	0	1	0	1	0	0	0	1	1	0	0	1	1	0	0	1	1
ID567	female	72	1.55	29.97	Overweight (obese)	19-59	high school	Self-employed worker	< 5,000	currently married	0	0	0	0	0	0	0	0	0	0	0	0	0	0	0	0	0	0	0	0	0	0	0	0	0	0	0	0	0	0	0	0	0	0	0	0	0	0	0
ID568	female	67	1.65	24.61	Overweight (at risk)	19-59	tertiary education	Self-employed worker	10,001 - 15,000	currently married	0	0	0	0	0	1	0	0	0	0	0	1	1	1	1	0	0	1	1	1	1	0	1	1	1	1	0	1	0	0	0	1	0	0	0	0	0	0	0
ID569	female	56	1.55	23.31	Overweight (at risk)	≥ 60	primary	Unemployed worker	5001 - 10,000	Single	0	1	0	0	0	0	0	0	0	0	0	1	1	1	1	1	0	1	1	1	0	1	1	0	1	1	1	1	1	1	1	0	1	1	1	0	1	1	1
ID570	female	56	1.65	20.57	Normal weight	19-59	high school	Self-employed worker	5001 - 10,000	Single	0	0	0	0	0	0	0	0	0	0	0	0	0	0	1	0	0	1	0	0	0	0	0	0	0	1	0	0	0	0	0	0	0	0	0	0	0	0	0
ID571	female	83	1.60	32.42	Overweight (obese)	19-59	tertiary education	Self-employed worker	< 5,000	currently married	0	0	0	0	0	0	0	0	0	0	0	0	1	0	0	0	0	0	0	1	0	0	1	0	0	1	0	0	0	0	0	0	0	0	0	0	0	0	0
ID572	male	63	1.80	19.44	Normal weight	19-59	high school	Self-employed worker	< 5,000	Single	0	0	0	0	0	0	0	0	0	0	0	0	1	1	1	1	1	1	1	1	0	1	1	1	0	1	1	1	1	1	1	1	1	1	1	1	1	1	1
ID573	female	57	1.57	23.12	Overweight (at risk)	≥ 60	primary	Self-employed worker	5001 - 10,000	currently married	0	0	0	0	0	0	0	0	0	0	0	0	1	1	1	1	1	1	1	0	1	1	1	1	0	1	1	1	0	0	0	0	0	1	1	0	0	0	0
ID574	female	52	1.50	23.11	Overweight (at risk)	19-59	high school	Agricultural worker	10,001 - 15,000	currently married	0	0	0	0	0	0	0	0	0	0	0	0	0	0	0	0	0	0	0	0	0	1	1	0	1	1	1	0	0	0	0	0	0	0	0	0	0	0	0
ID575	female	70	1.63	26.35	Overweight (obese)	19-59	high school	Self-employed worker	5001 - 10,000	currently married	0	0	0	0	0	0	0	0	0	0	0	0	0	0	1	0	0	0	0	0	0	0	0	0	0	1	0	0	0	0	0	0	0	0	0	0	0	0	0
ID576	female	40	1.51	17.54	underweight	19-59	high school	Private employee	10,001 - 15,000	Widowed/seperated	0	0	0	0	0	0	0	0	0	0	0	0	1	0	1	0	0	1	1	1	0	1	1	1	1	1	2	2	2	1	0	1	0	1	0	0	1	1	1
ID577	female	72	1.45	34.24	Overweight (obese)	19-59	primary	Self-employed worker	5001 - 10,000	currently married	0	0	0	0	0	0	0	0	0	0	0	0	1	1	1	1	0	0	1	0	0	1	1	1	0	1	1	1	0	0	0	1	2	0	1	0	1	0	1
ID578	female	80	1.65	29.38	Overweight (obese)	19-59	primary	Self-employed worker	5001 - 10,000	currently married	0	0	0	0	0	0	0	0	0	0	0	0	1	1	1	0	0	1	1	1	0	1	1	0	0	1	1	2	1	1	0	0	0	0	1	0	0	1	0
ID579	male	65	1.65	23.88	Overweight (at risk)	19-59	high school	Self-employed worker	5001 - 10,000	currently married	0	0	0	0	0	0	0	0	0	0	0	0	0	0	0	0	0	0	0	0	0	0	0	0	0	0	0	0	0	0	0	0	0	0	0	0	0	0	0
ID580	female	55	1.55	22.89	Normal weight	19-59	primary	Private employee	10,001 - 15,000	Widowed/seperated	0	0	0	0	0	0	0	0	0	0	0	0	1	0	1	0	0	1	1	1	0	1	1	1	0	1	0	0	0	0	0	0	0	1	0	0	1	0	1
ID581	female	56	1.50	24.89	Overweight (at risk)	≥ 60	tertiary education	Agricultural worker	5001 - 10,000	currently married	0	0	1	0	0	0	0	0	0	0	0	1	1	1	0	0	0	0	0	0	1	0	0	1	0	1	1	0	0	0	0	0	0	0	0	0	0	0	0
ID582	female	68	1.60	26.56	Overweight (obese)	19-59	high school	Self-employed worker	5001 - 10,000	currently married	0	1	0	0	0	0	0	0	0	0	0	1	1	1	1	1	1	1	1	0	1	1	1	1	1	1	1	1	0	1	1	0	1	1	0	0	0	0	1
ID583	female	61	1.54	25.72	Overweight (obese)	19-59	tertiary education	Self-employed worker	< 5,000	Single	0	1	1	0	0	0	0	0	0	0	0	1	1	0	1	0	0	0	0	0	0	0	1	0	1	1	1	1	1	0	0	0	0	0	1	0	0	0	0
ID584	female	65	1.55	27.06	Overweight (obese)	19-59	high school	Self-employed worker	5001 - 10,000	currently married	0	0	0	0	0	0	0	0	0	0	0	0	1	0	1	0	0	1	0	0	0	0	0	0	0	1	0	0	0	0	0	0	0	0	0	0	0	0	0
ID585	female	59	1.55	24.56	Overweight (at risk)	19-59	primary	Self-employed worker	5001 - 10,000	currently married	0	0	1	0	0	0	0	0	0	0	0	1	1	1	1	1	0	1	1	1	0	1	1	1	1	1	1	1	0	0	0	0	0	1	1	0	1	0	0
ID586	female	75	1.70	25.95	Overweight (obese)	19-59	high school	Self-employed worker	5001 - 10,000	currently married	0	0	0	0	0	0	0	0	0	0	0	0	0	0	0	0	0	0	0	0	0	0	0	0	0	0	1	1	1	1	1	1	1	1	0	0	0	0	0
ID587	female	45	1.50	20	Normal weight	19-59	primary	Self-employed worker	< 5,000	Single	0	1	0	0	0	0	0	0	0	0	0	1	1	0	0	1	0	1	1	0	0	1	0	0	0	1	1	0	0	0	0	0	0	0	0	0	0	0	0
ID588	female	60	1.55	24.97	Overweight (at risk)	19-59	primary	Self-employed worker	10,001 - 15,000	currently married	0	0	0	0	0	0	0	0	0	0	0	0	1	0	0	0	0	0	0	0	0	0	0	0	0	1	0	0	0	0	0	0	0	0	0	0	0	1	0
ID589	male	47	1.60	18.36	underweight	19-59	primary	Self-employed worker	10,001 - 15,000	currently married	0	0	0	0	0	0	0	0	0	0	0	0	1	0	1	0	0	1	1	0	0	1	1	0	0	1	1	0	0	0	0	1	1	0	0	0	0	0	0
ID590	female	67	1.65	24.61	Overweight (at risk)	19-59	primary	Self-employed worker	10,001 - 15,000	currently married	0	0	0	0	0	0	0	0	0	0	0	0	1	0	1	0	0	0	0	0	0	1	0	1	0	1	0	0	0	0	0	0	1	0	0	0	0	0	0
ID591	female	60	1.65	22.04	Normal weight	19-59	high school	Self-employed worker	5001 - 10,000	Single	0	0	0	0	1	0	0	0	0	0	0	1	0	0	0	0	0	0	0	1	0	1	0	0	1	1	1	1	0	0	0	0	0	1	0	0	0	0	0
ID592	female	51	1.65	18.73	Normal weight	19-59	high school	Private employee	5001 - 10,000	Single	0	0	0	0	0	0	0	0	0	0	0	0	1	1	1	0	0	1	1	0	0	1	1	0	1	1	1	2	0	1	0	0	0	0	0	0	0	0	1
ID593	female	65	1.60	25.39	Overweight (obese)	19-59	tertiary education	Self-employed worker	5001 - 10,000	currently married	0	0	0	0	0	0	0	0	0	0	0	0	1	1	1	0	0	1	1	1	0	0	1	1	0	1	0	0	1	1	0	0	0	0	0	0	0	0	0
ID594	female	68	1.60	26.56	Overweight (obese)	19-59	high school	Self-employed worker	5001 - 10,000	currently married	0	1	0	0	0	0	0	0	0	0	0	1	0	0	0	0	0	0	0	0	0	0	0	0	0	0	0	0	0	0	0	0	0	0	0	0	0	0	0
ID595	female	47	1.58	18.83	Normal weight	19-59	tertiary education	Government employee	10,001 - 15,000	Single	0	0	0	0	0	0	0	0	0	0	0	0	0	0	0	0	0	0	0	0	0	0	0	1	1	1	0	0	0	0	0	0	0	0	0	0	0	0	0
ID596	male	54	1.56	22.19	Normal weight	19-59	tertiary education	Self-employed worker	5001 - 10,000	currently married	0	0	0	0	0	0	0	0	0	0	0	0	0	0	1	0	0	0	0	0	0	0	0	0	0	1	0	0	0	0	0	0	0	0	0	0	0	0	0
ID597	female	63	1.60	24.61	Overweight (at risk)	19-59	tertiary education	Government employee	≥ 20,000	Single	0	0	0	0	0	0	0	0	0	0	0	0	1	1	1	0	0	0	0	0	0	0	0	0	0	1	1	0	1	0	0	0	0	0	0	0	0	0	0
ID598	female	48	1.55	19.98	Normal weight	19-59	tertiary education	Government employee	15,001 - 20,000	Single	0	0	0	0	0	0	0	0	0	0	0	0	1	0	1	0	0	0	0	0	0	0	0	0	0	1	0	0	0	0	0	0	0	1	0	0	0	0	0
ID599	male	80	1.68	28.34	Overweight (obese)	19-59	high school	Self-employed worker	10,001 - 15,000	Single	0	0	0	0	0	0	0	0	0	0	0	0	1	0	0	0	0	0	0	0	0	0	0	0	0	1	1	0	0	0	0	0	0	0	0	0	0	1	0
ID600	female	67	1.55	27.89	Overweight (obese)	19-59	high school	Agricultural worker	10,001 - 15,000	currently married	0	0	0	0	0	0	0	0	0	0	0	0	1	1	1	0	0	1	1	0	0	1	1	1	0	1	1	1	1	0	1	1	0	1	1	0	0	0	0
ID601	male	65	1.70	22.49	Normal weight	19-59	high school	Self-employed worker	10,001 - 15,000	currently married	0	0	0	0	0	0	0	0	0	0	0	0	0	0	1	0	0	1	0	0	0	0	0	1	0	1	2	2	1	0	0	0	0	0	0	0	0	1	1
ID602	female	70	1.48	31.96	Overweight (obese)	≥ 60	primary	Government employee	5001 - 10,000	currently married	0	0	0	0	0	0	0	0	0	0	0	0	1	1	1	1	0	1	1	1	1	1	1	1	0	1	2	1	2	3	2	2	3	3	2	3	2	2	3
ID603	male	65	1.70	22.49	Normal weight	19-59	high school	Self-employed worker	5001 - 10,000	Single	0	0	0	0	0	0	0	0	0	0	0	0	0	0	0	0	0	0	0	0	0	0	0	0	0	0	1	1	1	1	1	1	1	1	1	1	1	1	1
ID604	female	65	1.65	23.88	Overweight (at risk)	19-59	high school	Self-employed worker	10,001 - 15,000	Widowed/seperated	0	0	0	0	0	0	0	0	0	0	0	0	0	0	1	0	0	1	0	1	0	0	0	0	0	1	0	1	0	0	0	0	0	0	0	0	0	0	0
ID605	female	68	1.55	28.3	Overweight (obese)	19-59	high school	Self-employed worker	< 5,000	currently married	0	0	0	1	0	0	0	0	0	0	0	1	1	1	0	0	0	0	1	1	0	0	0	0	0	1	1	0	0	0	1	1	0	0	0	0	0	0	0
ID606	female	67	1.55	27.89	Overweight (obese)	≥ 60	tertiary education	Unemployed worker	5001 - 10,000	Single	0	0	0	0	0	0	0	0	0	0	0	0	0	0	0	0	0	0	0	0	0	0	0	0	0	0	0	0	0	0	0	0	0	0	0	0	0	0	0
ID607	female	61	1.54	25.72	Overweight (obese)	19-59	high school	Self-employed worker	5001 - 10,000	currently married	0	1	0	0	0	0	0	0	0	0	0	1	1	0	0	1	0	0	0	1	1	0	1	1	1	1	1	1	1	0	1	0	0	1	0	0	1	1	0
ID608	female	50	1.52	21.64	Normal weight	19-59	tertiary education	Government employee	5001 - 10,000	currently married	0	0	0	0	0	0	0	0	0	0	0	0	0	0	0	0	0	0	0	1	0	0	0	0	1	1	1	0	0	0	0	0	0	0	1	0	0	0	0
ID609	female	65	1.65	23.88	Overweight (at risk)	19-59	high school	Self-employed worker	10,001 - 15,000	currently married	0	0	0	0	0	0	0	0	0	0	0	0	1	0	0	0	0	0	0	1	0	0	0	1	1	1	0	0	0	0	0	0	0	0	0	0	0	0	0
ID610	female	46	1.50	20.44	Normal weight	19-59	high school	Self-employed worker	< 5,000	currently married	0	0	0	0	0	0	0	0	0	0	0	0	1	0	1	0	0	1	0	1	0	0	0	0	0	1	1	0	0	0	0	0	0	0	0	1	0	1	1
ID611	female	55	1.48	25.11	Overweight (obese)	19-59	tertiary education	Self-employed worker	5001 - 10,000	Widowed/seperated	0	0	0	0	0	0	0	0	0	0	0	0	0	0	1	0	0	0	0	0	0	0	0	0	0	1	0	0	0	0	0	0	0	0	0	0	0	0	0
ID612	female	64	1.60	25	Overweight (at risk)	19-59	tertiary education	Agricultural worker	5001 - 10,000	currently married	0	0	0	0	0	0	0	0	0	0	0	0	1	0	0	0	1	1	0	0	0	0	0	0	0	1	1	1	0	0	1	1	0	1	1	0	0	0	0
ID613	female	65	1.60	25.39	Overweight (obese)	≥ 60	primary	Agricultural worker	< 5,000	currently married	0	0	0	0	0	0	0	0	0	0	0	0	1	1	1	1	1	1	0	1	1	1	1	1	0	1	1	1	1	1	1	1	1	1	0	0	0	1	1
ID614	female	78	1.60	30.47	Overweight (obese)	19-59	tertiary education	Self-employed worker	5001 - 10,000	Single	0	0	0	0	0	0	0	0	0	0	0	0	1	1	0	1	0	1	1	1	0	1	1	1	1	1	1	1	1	1	1	0	0	0	0	0	0	0	0
ID615	female	50	1.50	22.22	Normal weight	19-59	primary	Self-employed worker	5001 - 10,000	currently married	0	1	0	0	0	0	0	0	0	0	0	1	1	1	1	1	1	1	0	1	1	1	1	1	0	1	0	1	0	1	0	0	0	1	1	0	1	1	1
ID616	female	58	1.58	23.23	Overweight (at risk)	19-59	primary	Self-employed worker	5001 - 10,000	Single	0	1	0	0	0	0	0	0	0	0	0	1	1	0	0	0	0	0	0	1	0	0	0	0	1	1	1	1	0	0	0	0	0	0	0	0	0	1	0
ID617	female	60	1.54	25.3	Overweight (obese)	19-59	primary	Self-employed worker	< 5,000	currently married	0	0	0	0	0	0	0	0	0	0	0	0	1	1	1	0	0	1	0	1	0	1	1	1	0	1	1	1	0	0	1	0	0	0	1	1	1	1	1
ID618	female	55	1.60	21.48	Normal weight	19-59	primary	Self-employed worker	< 5,000	currently married	0	0	0	0	0	0	0	0	0	0	0	0	1	0	0	0	0	0	0	1	0	1	0	0	1	1	1	1	0	0	0	0	0	0	0	0	0	1	0
ID619	female	70	1.70	24.22	Overweight (at risk)	19-59	primary	Unemployed worker	< 5,000	currently married	1	0	0	0	0	0	0	0	0	0	1	1	1	1	1	1	0	1	1	1	0	1	1	1	0	1	1	0	0	0	1	0	0	0	0	0	0	1	0
ID620	female	95	1.58	38.05	Overweight (obese)	19-59	primary	Self-employed worker	10,001 - 15,000	currently married	0	0	0	0	0	0	0	0	0	0	0	0	0	0	0	0	0	0	0	1	0	0	1	1	0	1	0	0	0	0	0	0	0	0	0	0	0	0	0
ID621	female	45	1.55	18.73	Normal weight	19-59	tertiary education	Self-employed worker	≥ 20,000	currently married	0	0	0	0	0	0	0	0	0	0	0	0	1	1	1	1	0	1	0	1	0	1	1	1	0	1	1	1	1	1	1	0	0	1	1	0	0	0	0
ID622	female	71	1.55	29.55	Overweight (obese)	≥ 60	primary	Agricultural worker	< 5,000	Widowed/seperated	0	1	0	0	0	0	0	0	0	0	0	1	1	1	1	1	0	0	0	1	0	1	1	1	0	1	0	0	0	0	0	0	0	0	0	0	0	0	0
ID623	female	52	1.55	21.64	Normal weight	19-59	tertiary education	Self-employed worker	5001 - 10,000	currently married	0	0	0	0	0	0	0	0	0	0	0	0	1	0	0	0	0	0	0	0	0	0	1	0	0	1	1	0	0	0	0	0	0	0	0	0	0	0	0
ID624	male	45	1.60	17.58	underweight	19-59	primary	Agricultural worker	5001 - 10,000	currently married	0	0	0	0	0	0	0	0	0	0	0	0	1	1	1	1	0	0	0	1	1	0	1	1	0	1	1	1	1	0	1	0	0	1	0	0	0	0	0
ID625	female	90	1.63	33.87	Overweight (obese)	19-59	primary	Self-employed worker	< 5,000	currently married	0	0	0	0	0	0	0	0	0	0	0	0	1	1	1	0	0	1	1	0	0	1	1	1	0	1	1	0	0	0	0	1	0	1	0	1	1	1	1
ID626	male	58	1.68	20.55	Normal weight	19-59	tertiary education	Unemployed worker	5001 - 10,000	Single	0	0	0	0	0	0	0	0	0	0	0	0	1	1	1	1	0	1	0	1	1	1	1	1	0	1	1	1	1	1	1	0	0	1	0	0	0	1	0
ID627	male	50	1.65	18.37	underweight	≥ 60	primary	Agricultural worker	< 5,000	currently married	0	1	0	0	0	0	0	0	0	0	0	1	1	0	0	0	0	0	0	0	0	0	0	0	0	1	1	0	0	0	0	0	0	0	0	0	0	0	0
ID628	female	48	1.50	21.33	Normal weight	≥ 60	lower primary	Unemployed worker	< 5,000	Single	0	1	0	0	0	0	0	0	0	0	0	1	1	1	1	1	0	1	1	1	1	1	1	1	0	1	1	1	1	1	1	1	1	1	1	0	1	1	1
ID629	female	57	1.50	25.33	Overweight (obese)	19-59	high school	Self-employed worker	< 5,000	currently married	0	0	0	0	0	0	0	0	0	0	0	0	1	0	1	0	0	0	0	1	0	1	0	0	1	1	0	0	0	0	0	0	0	0	0	0	0	0	0
ID630	female	60	1.55	24.97	Overweight (at risk)	19-59	high school	Self-employed worker	5001 - 10,000	currently married	0	0	0	0	0	0	0	0	0	0	0	0	1	1	1	1	0	0	0	1	0	0	0	0	0	1	0	0	0	0	0	1	0	1	1	0	0	0	0
ID631	male	70	1.80	21.6	Normal weight	19-59	high school	Self-employed worker	10,001 - 15,000	Single	0	0	0	0	0	0	0	0	0	0	0	0	0	0	0	0	0	0	0	0	0	0	0	0	0	0	0	0	1	0	1	0	0	0	0	1	0	0	0
ID632	female	45	1.55	18.73	Normal weight	19-59	tertiary education	Private employee	15,001 - 20,000	currently married	0	0	0	0	0	0	0	0	0	0	0	0	1	1	1	1	1	1	1	1	1	1	1	1	1	1	1	0	1	1	1	0	0	1	0	0	1	1	0
ID633	female	42	1.52	18.18	underweight	19-59	tertiary education	Student	5001 - 10,000	Single	0	0	0	0	0	0	0	0	0	0	0	0	0	0	0	0	0	0	0	0	0	0	0	0	0	0	1	0	0	0	0	0	0	0	0	0	0	0	0
ID634	female	55	1.56	22.6	Normal weight	19-59	tertiary education	Government employee	10,001 - 15,000	currently married	0	0	0	0	0	0	0	0	0	0	0	0	0	0	1	0	0	0	0	1	0	1	1	1	1	1	1	1	1	0	0	0	0	1	1	0	0	0	0
ID635	female	80	1.55	33.3	Overweight (obese)	19-59	primary	Agricultural worker	10,001 - 15,000	Single	1	0	0	0	0	0	0	0	0	0	0	1	1	1	1	1	0	0	0	0	0	0	1	0	0	1	3	1	0	1	0	0	0	0	0	0	0	0	0
ID636	female	74	1.55	30.8	Overweight (obese)	≥ 60	primary	Unemployed worker	< 5,000	Widowed/seperated	0	1	1	0	0	0	0	0	0	0	0	1	1	0	1	0	0	0	0	1	0	1	1	1	0	1	1	0	1	1	1	1	1	1	0	1	1	0	0
ID637	male	60	1.70	20.76	Normal weight	19-59	high school	Agricultural worker	5001 - 10,000	currently married	0	0	0	0	0	0	0	0	0	0	0	0	0	0	1	0	0	0	0	1	0	0	0	1	0	1	1	1	1	1	0	0	0	0	0	0	0	0	0
ID638	female	88	1.60	34.38	Overweight (obese)	≥ 60	high school	Self-employed worker	< 5,000	currently married	0	1	1	0	0	0	0	0	0	0	0	1	0	0	1	0	0	0	1	0	0	1	1	0	1	1	1	0	0	0	1	1	0	0	1	0	0	0	0
ID639	female	80	1.55	33.3	Overweight (obese)	19-59	primary	Agricultural worker	5001 - 10,000	currently married	0	1	1	0	0	0	0	0	0	0	0	1	1	1	1	0	0	1	1	1	0	1	0	0	1	1	0	0	0	0	0	0	0	1	0	0	0	0	0
ID640	female	50	1.57	20.28	Normal weight	19-59	high school	Self-employed worker	5001 - 10,000	Widowed/seperated	0	0	0	0	0	0	0	0	0	0	0	0	1	1	1	0	0	0	0	0	0	0	1	0	0	1	0	0	0	0	0	0	0	0	0	0	0	0	0
ID641	female	65	1.58	26.04	Overweight (obese)	19-59	primary	Self-employed worker	5001 - 10,000	currently married	0	1	0	0	0	0	0	0	0	0	0	1	1	1	1	1	0	1	1	1	0	0	1	1	1	1	0	0	0	0	0	0	0	0	0	0	0	0	0
ID642	female	82	1.60	32.03	Overweight (obese)	19-59	high school	Self-employed worker	< 5,000	currently married	0	0	0	0	0	0	0	0	0	0	0	0	0	1	1	0	0	1	1	0	0	0	1	1	0	1	0	1	1	2	1	2	0	1	2	1	0	1	0
ID643	male	70	1.65	25.71	Overweight (obese)	≥ 60	high school	Agricultural worker	10,001 - 15,000	currently married	0	0	0	1	0	0	0	0	0	0	0	1	1	0	1	0	1	1	0	0	0	0	1	1	1	1	0	1	0	1	0	0	0	1	0	0	0	0	0
ID644	female	67	1.55	27.89	Overweight (obese)	≥ 60	lower primary	Agricultural worker	5001 - 10,000	currently married	0	0	1	0	0	0	0	0	0	0	0	1	1	1	1	1	0	1	1	1	1	0	0	1	1	1	1	1	1	0	0	0	0	0	0	0	0	0	0
ID645	female	60	1.60	23.44	Overweight (at risk)	≥ 60	primary	Self-employed worker	< 5,000	currently married	0	0	1	0	0	0	0	0	0	0	0	1	1	1	0	1	0	0	1	0	0	1	1	0	0	1	1	1	0	0	0	0	0	1	0	0	0	0	0
ID646	male	56	1.60	21.88	Normal weight	19-59	high school	Agricultural worker	5001 - 10,000	currently married	0	0	0	0	0	0	0	0	0	0	0	0	0	1	1	1	1	1	1	1	0	1	1	0	0	1	1	1	1	1	0	0	0	0	0	0	0	0	0
ID647	male	67	1.65	24.61	Overweight (at risk)	19-59	high school	Self-employed worker	10,001 - 15,000	currently married	0	0	0	0	0	0	0	0	0	0	0	0	0	0	0	0	0	0	0	0	0	0	0	0	0	0	1	0	0	0	0	0	0	0	0	0	0	0	0
ID648	female	69	1.68	24.45	Overweight (at risk)	19-59	tertiary education	Self-employed worker	10,001 - 15,000	currently married	0	0	0	0	0	0	0	0	0	0	0	0	1	1	0	0	1	1	1	0	0	1	1	1	1	1	1	0	0	1	0	0	0	0	0	0	0	0	0
ID649	female	68	1.50	30.22	Overweight (obese)	19-59	primary	Agricultural worker	5001 - 10,000	currently married	0	1	1	0	0	0	0	0	0	0	0	1	1	1	1	1	0	1	0	1	0	1	1	1	1	1	1	1	1	0	0	0	0	0	0	0	0	0	0
ID650	male	71	1.72	24	Overweight (at risk)	19-59	tertiary education	Self-employed worker	5001 - 10,000	Single	0	0	0	0	0	0	0	0	0	0	0	0	1	0	0	0	1	0	0	0	0	0	0	0	0	1	1	1	0	0	0	0	0	0	0	0	0	0	0
ID651	female	50	1.55	20.81	Normal weight	19-59	primary	Self-employed worker	< 5,000	currently married	0	0	0	0	0	0	0	0	0	0	0	0	0	0	1	0	0	0	0	0	0	1	1	0	0	1	1	0	0	0	0	0	0	0	0	0	0	0	0
ID652	female	116	1.65	42.61	Overweight (obese)	19-59	high school	Self-employed worker	5001 - 10,000	currently married	0	1	1	0	0	0	0	0	0	0	0	1	1	0	1	0	0	1	1	1	0	1	1	1	1	1	0	2	0	0	0	0	0	0	0	0	1	0	0
ID653	female	49	1.61	18.9	Normal weight	19-59	tertiary education	Private employee	5001 - 10,000	currently married	0	0	0	0	0	0	0	0	0	0	0	0	0	0	0	0	0	0	0	0	0	0	0	0	0	0	2	1	1	1	1	1	1	1	1	1	1	1	1
ID654	male	68	1.65	24.98	Overweight (at risk)	19-59	high school	Self-employed worker	5001 - 10,000	currently married	0	0	0	0	0	0	0	0	0	0	0	0	1	1	0	0	0	0	0	1	1	1	1	1	1	1	1	2	0	1	1	1	1	0	0	0	0	1	0
ID655	female	55	1.60	21.48	Normal weight	19-59	high school	Self-employed worker	5001 - 10,000	currently married	0	0	0	0	0	0	0	0	0	0	0	0	1	1	0	1	0	0	0	1	0	1	1	1	1	1	1	1	1	1	1	1	1	1	1	1	1	1	1
ID656	female	60	1.70	20.76	Normal weight	19-59	tertiary education	Private employee	15,001 - 20,000	Single	0	0	0	0	0	0	0	0	0	0	0	0	1	0	0	0	0	0	0	0	0	0	0	0	1	1	1	0	0	0	0	0	0	0	0	0	0	0	0
ID657	female	65	1.65	23.88	Overweight (at risk)	19-59	high school	Self-employed worker	10,001 - 15,000	Single	0	0	0	0	0	0	0	0	0	0	0	0	0	0	0	0	0	0	0	0	0	0	0	0	0	0	1	0	0	0	0	0	0	0	0	0	0	0	0
ID658	female	61	1.55	25.39	Overweight (obese)	≥ 60	primary	Unemployed worker	< 5,000	currently married	0	1	0	0	0	0	0	0	0	0	1	1	1	1	1	1	1	1	1	1	1	1	1	1	1	1	0	0	0	0	0	1	1	0	0	0	0	0	0
ID659	female	53	1.58	21.23	Normal weight	19-59	high school	Self-employed worker	5001 - 10,000	Widowed/seperated	0	0	0	0	0	0	0	0	0	0	0	0	1	0	0	0	0	0	0	0	0	0	0	0	0	1	1	0	0	0	0	0	0	0	0	0	0	0	0
ID660	male	64	1.57	25.96	Overweight (obese)	19-59	primary	Self-employed worker	5001 - 10,000	currently married	0	1	0	0	0	0	0	0	0	0	0	1	0	0	0	0	0	0	0	0	0	1	1	0	0	1	1	0	0	0	0	0	0	0	0	0	0	0	0
ID661	female	64	1.58	25.64	Overweight (obese)	19-59	tertiary education	Government employee	10,001 - 15,000	Single	0	0	0	0	0	0	0	0	0	0	0	0	0	0	1	0	0	1	0	1	0	0	0	0	0	1	0	0	0	0	0	0	0	0	0	0	0	0	0
ID662	female	43	1.53	18.37	underweight	19-59	high school	Self-employed worker	5001 - 10,000	currently married	0	0	0	0	0	0	0	0	0	0	0	0	0	0	0	0	0	1	1	1	0	0	0	0	0	1	0	0	0	0	0	0	0	0	1	0	0	0	0
ID663	male	63	1.70	21.8	Normal weight	19-59	high school	Self-employed worker	5001 - 10,000	currently married	0	0	0	0	0	0	0	0	0	0	0	0	1	0	1	0	0	1	1	0	0	1	1	0	0	1	1	1	0	0	0	0	0	0	0	0	0	0	0
ID664	female	95	1.61	36.65	Overweight (obese)	19-59	primary	Self-employed worker	10,001 - 15,000	currently married	0	0	0	0	0	0	0	0	0	0	1	1	0	0	0	0	0	0	0	1	0	0	0	0	0	1	0	0	0	0	0	0	0	0	0	0	0	0	0
ID665	female	48	1.55	19.98	Normal weight	19-59	primary	Self-employed worker	5001 - 10,000	currently married	0	0	0	0	0	0	0	0	0	0	0	0	0	0	0	0	0	0	0	0	0	0	0	0	0	0	1	0	0	0	0	0	0	0	0	0	0	0	0
ID666	female	73	1.50	32.44	Overweight (obese)	19-59	high school	Agricultural worker	5001 - 10,000	Widowed/seperated	0	0	0	0	0	0	0	0	0	0	0	0	1	0	0	0	0	1	1	0	0	0	1	1	1	1	1	1	0	0	0	1	0	0	1	0	1	0	0
ID667	female	48	1.50	21.33	Normal weight	19-59	tertiary education	Agricultural worker	15,001 - 20,000	currently married	0	0	0	0	0	0	0	0	0	0	0	0	1	0	1	0	1	1	1	1	0	1	1	1	1	1	1	1	1	0	1	1	0	1	1	0	1	1	0
ID668	female	53.3	1.62	20.31	Normal weight	19-59	tertiary education	Self-employed worker	≥ 20,000	currently married	0	0	0	0	0	0	0	0	0	0	0	0	1	0	1	0	0	0	0	0	0	0	1	0	1	1	1	0	0	0	0	1	0	0	0	0	0	0	0
ID669	female	60	1.60	23.44	Overweight (at risk)	19-59	primary	Self-employed worker	10,001 - 15,000	currently married	0	0	0	0	0	0	0	0	0	0	0	0	0	0	0	0	0	0	0	0	0	0	0	0	0	0	1	1	1	1	2	1	1	1	1	1	1	1	1
ID670	female	83	1.63	31.24	Overweight (obese)	19-59	high school	Self-employed worker	< 5,000	Single	0	0	0	0	0	0	0	0	0	0	0	0	1	1	1	1	1	1	1	1	1	1	1	1	0	1	1	1	1	2	1	0	1	1	0	0	1	0	0
ID671	female	60	1.55	24.97	Overweight (at risk)	19-59	high school	Self-employed worker	5001 - 10,000	Single	0	0	0	0	0	0	0	0	0	0	0	0	1	1	0	0	0	0	0	0	0	1	0	0	0	1	1	1	2	2	2	2	2	2	2	0	1	2	2
ID672	female	57	1.57	23.12	Overweight (at risk)	≥ 60	primary	Self-employed worker	5001 - 10,000	currently married	0	1	0	0	0	0	0	0	0	0	0	1	1	1	0	1	1	1	1	1	1	1	1	1	0	1	1	1	0	1	1	0	1	1	1	0	1	0	0
ID673	female	48.6	1.54	20.49	Normal weight	19-59	high school	Self-employed worker	5001 - 10,000	currently married	0	0	0	0	0	0	0	0	0	0	0	0	0	0	0	0	0	0	0	0	0	0	0	0	0	0	1	0	0	0	0	0	0	0	0	0	0	0	0
ID674	female	57	1.57	23.12	Overweight (at risk)	≥ 60	primary	Self-employed worker	5001 - 10,000	currently married	0	1	0	0	0	0	0	0	0	0	0	1	1	1	1	1	1	1	1	1	1	1	1	1	0	1	1	1	1	1	1	1	0	1	1	0	1	0	0
ID675	female	56	1.50	24.89	Overweight (at risk)	19-59	high school	Agricultural worker	10,001 - 15,000	currently married	0	0	0	0	0	0	0	0	0	0	0	0	0	0	0	0	0	0	0	0	0	0	0	0	0	0	0	0	0	0	0	0	0	0	0	0	0	0	0
ID676	female	66	1.60	25.78	Overweight (obese)	19-59	primary	Self-employed worker	10,001 - 15,000	currently married	0	0	0	0	0	0	0	0	0	0	0	0	1	0	1	0	0	0	0	0	0	1	0	0	0	1	0	0	0	0	0	0	0	0	0	0	0	0	0
ID677	female	55	1.58	22.03	Normal weight	19-59	high school	Self-employed worker	10,001 - 15,000	Single	0	0	0	0	0	0	0	0	0	0	0	0	1	1	1	0	0	0	0	0	0	0	0	0	0	1	0	0	0	0	0	0	0	0	0	0	0	0	0
ID678	female	90	1.50	40	Overweight (obese)	≥ 60	primary	Self-employed worker	< 5,000	currently married	0	0	0	0	0	0	0	0	0	0	1	1	0	0	1	0	0	1	1	0	0	0	1	1	0	1	1	1	0	0	1	0	0	0	0	0	0	0	0
ID679	female	48	1.60	18.75	Normal weight	19-59	tertiary education	Private employee	5001 - 10,000	Single	0	0	0	0	0	0	0	0	0	0	0	0	0	0	1	0	0	1	1	0	0	1	0	1	0	1	0	0	0	0	0	0	0	0	0	0	0	0	0
ID680	female	62	1.58	24.84	Overweight (at risk)	19-59	primary	Agricultural worker	5001 - 10,000	currently married	0	0	0	0	0	0	0	0	0	0	0	0	1	1	1	0	0	1	1	0	0	1	1	1	1	1	1	1	1	1	1	1	1	1	1	1	1	1	1
ID681	male	60	1.62	22.86	Normal weight	19-59	high school	Student	5001 - 10,000	Single	0	0	0	0	0	0	0	0	0	0	0	0	1	1	1	0	0	1	1	0	0	1	0	1	1	1	0	0	0	0	0	0	0	0	0	0	0	0	0
ID682	female	58	1.48	26.48	Overweight (obese)	19-59	high school	Agricultural worker	5001 - 10,000	currently married	0	0	0	0	0	0	0	0	0	0	0	0	1	1	1	0	0	1	1	0	0	1	0	1	1	1	0	0	0	0	0	0	0	0	0	0	0	0	0
ID683	female	67	1.58	26.84	Overweight (obese)	19-59	primary	Agricultural worker	5001 - 10,000	Single	0	0	0	0	0	0	0	0	0	0	0	0	1	1	1	0	0	1	0	0	0	1	1	1	0	1	0	0	0	0	0	0	0	0	0	0	0	0	0
ID684	female	47	1.45	22.35	Normal weight	19-59	high school	Self-employed worker	5001 - 10,000	currently married	0	0	0	0	0	0	0	0	0	0	0	0	1	0	1	0	0	1	1	0	0	1	1	0	1	1	1	2	0	0	0	0	0	1	0	0	1	0	0
ID685	female	56	1.52	24.24	Overweight (at risk)	≥ 60	tertiary education	Unemployed worker	≥ 20,000	currently married	0	1	0	0	0	0	0	0	0	0	0	1	0	0	0	0	0	0	0	0	0	0	0	0	0	0	0	0	0	0	0	0	0	0	0	0	0	0	0
ID686	male	56	1.45	26.63	Overweight (obese)	19-59	high school	Student	5001 - 10,000	Single	0	0	0	0	0	0	0	0	0	0	0	0	1	1	1	0	0	1	1	0	0	0	1	1	0	1	0	0	0	0	0	0	0	0	0	0	0	0	0
ID687	female	61	1.58	24.44	Overweight (at risk)	19-59	high school	Agricultural worker	5001 - 10,000	currently married	0	0	0	0	0	0	0	0	0	0	0	0	1	1	1	0	0	1	1	0	0	0	0	1	0	1	0	0	0	0	0	0	0	0	0	0	0	0	0
ID688	female	65	1.68	23.03	Overweight (at risk)	19-59	high school	Student	5001 - 10,000	Single	0	0	0	0	0	0	0	0	0	0	0	0	1	1	1	0	0	1	1	0	0	0	1	1	0	1	0	0	0	0	0	0	0	0	0	0	0	0	0
ID689	male	94	1.70	32.53	Overweight (obese)	19-59	tertiary education	Self-employed worker	10,001 - 15,000	Single	0	0	0	0	0	0	0	0	0	0	0	0	1	0	1	0	0	0	0	1	0	0	0	0	0	1	0	0	0	0	0	0	0	0	0	0	0	0	0
ID690	female	70	1.60	27.34	Overweight (obese)	19-59	primary	Agricultural worker	5001 - 10,000	currently married	0	0	0	0	0	0	0	0	0	0	0	0	1	1	1	0	0	1	1	0	0	0	0	1	0	1	0	0	0	0	0	0	0	0	0	0	0	0	0
ID691	female	78	1.68	27.64	Overweight (obese)	19-59	primary	Agricultural worker	5001 - 10,000	currently married	0	0	1	0	0	0	0	0	0	0	0	1	1	1	1	0	0	1	1	0	0	1	0	1	0	1	0	0	0	0	0	0	0	0	0	0	0	0	0
ID692	female	66	1.50	29.33	Overweight (obese)	19-59	primary	Agricultural worker	5001 - 10,000	currently married	0	1	0	0	0	0	0	0	0	0	0	1	1	1	1	0	0	1	1	0	0	0	0	1	0	1	0	0	0	0	0	0	0	0	0	0	0	0	0
ID693	female	46	1.53	19.65	Normal weight	19-59	tertiary education	Student	10,001 - 15,000	Single	0	0	0	0	0	0	0	0	0	0	0	0	1	0	1	0	0	0	0	0	0	0	0	0	0	1	1	0	0	0	0	0	0	0	0	0	0	0	0
ID694	female	49	1.48	22.37	Normal weight	19-59	high school	Agricultural worker	5001 - 10,000	Widowed/seperated	0	1	0	0	0	0	0	0	0	0	0	1	1	1	0	0	0	0	0	1	0	0	0	0	0	1	1	0	0	0	1	0	0	0	1	1	0	0	0
ID695	male	72	1.62	27.43	Overweight (obese)	19-59	tertiary education	Agricultural worker	15,001 - 20,000	Single	0	0	0	0	0	0	0	0	0	0	0	0	1	0	0	0	0	0	0	0	0	0	0	0	0	1	0	0	0	0	0	0	0	0	0	0	0	0	0
ID696	female	70	1.64	26.03	Overweight (obese)	19-59	high school	Self-employed worker	5001 - 10,000	currently married	0	0	0	0	0	0	0	0	0	0	0	0	0	0	0	0	0	0	0	0	0	0	1	0	0	1	1	2	0	1	0	0	0	0	1	0	0	0	0
ID697	female	52	1.50	23.11	Overweight (at risk)	≥ 60	tertiary education	Unemployed worker	10,001 - 15,000	currently married	0	0	0	0	0	1	0	0	0	0	0	1	1	1	1	1	0	0	0	0	0	1	0	0	0	1	1	0	0	1	1	0	0	0	0	0	0	1	0
ID698	female	65	1.60	25.39	Overweight (obese)	19-59	high school	Self-employed worker	5001 - 10,000	Single	0	0	0	0	0	0	0	0	0	0	0	0	1	1	1	1	0	1	1	1	1	1	1	1	1	1	0	1	0	1	1	1	0	1	0	0	1	0	0
ID699	male	70	1.55	29.14	Overweight (obese)	19-59	high school	Self-employed worker	< 5,000	Single	0	0	0	0	0	0	0	0	0	0	0	0	1	1	1	0	1	0	1	1	0	0	0	0	0	1	1	1	2	2	2	0	0	2	0	2	2	2	0
ID700	female	80	1.56	32.87	Overweight (obese)	19-59	primary	Agricultural worker	10,001 - 15,000	Single	1	0	0	0	0	0	0	0	0	0	0	1	1	0	0	0	0	0	0	0	0	0	1	1	0	1	1	0	0	1	0	0	0	0	0	0	0	0	0
ID701	male	66	1.68	23.38	Overweight (at risk)	19-59	high school	Self-employed worker	10,001 - 15,000	currently married	0	0	1	0	0	0	0	0	0	0	0	1	0	0	0	0	0	0	0	0	0	0	0	1	1	1	1	0	0	0	0	0	0	0	0	0	0	0	0
ID702	female	65	1.60	25.39	Overweight (obese)	19-59	tertiary education	Self-employed worker	5001 - 10,000	currently married	0	0	0	0	0	0	0	0	0	0	0	0	1	1	1	1	1	1	1	0	0	0	1	1	1	1	0	1	1	0	0	0	0	0	0	0	0	0	0
ID703	male	58	1.55	24.14	Overweight (at risk)	≥ 60	primary	Agricultural worker	5001 - 10,000	Widowed/seperated	1	0	0	0	0	0	0	0	0	0	0	1	1	0	1	0	1	1	0	0	0	1	1	0	0	1	1	0	0	0	0	0	0	0	0	0	0	0	0
ID704	female	55	1.55	22.89	Normal weight	19-59	lower primary	Self-employed worker	5001 - 10,000	currently married	0	0	0	0	0	0	0	0	0	0	0	0	0	0	0	0	0	0	0	0	0	0	0	0	0	0	1	1	1	1	1	1	1	1	1	1	1	1	1
ID705	female	56	1.60	21.88	Normal weight	19-59	high school	Agricultural worker	10,001 - 15,000	currently married	0	0	0	0	0	0	0	0	0	0	0	0	1	1	1	0	0	1	1	0	0	0	1	0	1	1	1	0	0	0	0	0	0	0	0	0	0	0	0
ID706	female	55	1.53	23.5	Overweight (at risk)	19-59	primary	Self-employed worker	10,001 - 15,000	currently married	0	0	0	0	0	0	0	0	0	0	0	0	0	0	0	0	0	0	0	1	0	1	0	0	0	1	1	0	0	0	0	0	0	1	0	0	0	0	0
ID707	male	90	1.85	26.3	Overweight (obese)	19-59	high school	Self-employed worker	15,001 - 20,000	currently married	0	0	0	0	0	0	0	0	0	0	0	0	0	0	0	0	0	0	0	0	0	0	0	0	0	0	0	0	0	0	0	0	0	0	0	0	0	0	0
ID708	female	50	1.50	22.22	Normal weight	19-59	primary	Self-employed worker	5001 - 10,000	currently married	0	0	0	0	0	0	0	0	0	0	0	0	1	0	1	0	0	0	0	0	0	0	0	0	0	1	1	1	1	1	1	1	1	1	1	1	1	1	1
ID709	female	56	1.53	23.92	Overweight (at risk)	19-59	lower primary	Self-employed worker	5001 - 10,000	currently married	0	0	0	0	0	0	0	0	0	0	0	0	0	0	0	0	0	0	0	0	0	0	0	0	0	0	1	1	1	1	1	1	1	1	1	1	1	1	1
ID710	female	45	1.55	18.73	Normal weight	19-59	tertiary education	Self-employed worker	≥ 20,000	currently married	0	0	0	0	0	0	0	0	0	0	0	0	1	1	1	1	0	1	0	1	0	0	0	0	0	1	1	1	1	1	0	0	0	0	0	0	0	0	0
ID711	female	75	1.54	31.62	Overweight (obese)	19-59	high school	Self-employed worker	10,001 - 15,000	currently married	0	0	0	0	0	0	0	0	0	0	1	1	1	0	1	0	0	0	0	0	0	0	0	0	0	1	1	1	1	1	1	1	1	1	1	1	1	1	1
ID712	female	64	1.65	23.51	Overweight (at risk)	19-59	primary	Self-employed worker	5001 - 10,000	currently married	0	0	1	0	0	0	0	0	0	0	0	1	1	1	1	1	0	1	1	1	1	1	1	1	1	1	1	1	1	1	1	1	1	1	1	1	1	1	1
ID713	male	61	1.65	22.41	Normal weight	≥ 60	tertiary education	Self-employed worker	10,001 - 15,000	currently married	0	0	0	0	0	0	0	0	0	0	0	0	1	1	1	1	1	1	1	1	1	1	1	1	1	1	1	1	1	1	1	1	1	1	1	1	1	1	1
ID714	female	62	1.61	23.92	Overweight (at risk)	19-59	primary	Self-employed worker	5001 - 10,000	currently married	0	0	0	0	0	0	0	0	0	0	0	0	1	1	1	1	1	1	1	1	1	1	0	1	1	1	1	1	1	1	1	1	1	1	1	1	1	1	1
ID715	female	63	1.50	28	Overweight (obese)	19-59	high school	Self-employed worker	5001 - 10,000	currently married	0	0	0	0	0	0	0	0	0	0	0	0	1	1	1	0	0	1	1	0	0	0	0	0	1	1	0	0	0	0	0	0	0	0	0	0	0	0	0
ID716	female	60	1.60	23.44	Overweight (at risk)	19-59	primary	Self-employed worker	5001 - 10,000	currently married	0	0	0	0	0	0	0	0	0	0	0	0	1	0	0	0	0	0	1	0	0	0	1	0	1	1	1	1	1	0	1	1	0	0	0	0	0	1	0
ID717	female	62	1.45	29.49	Overweight (obese)	19-59	high school	Self-employed worker	5001 - 10,000	currently married	0	0	0	0	0	0	0	0	0	0	0	0	1	0	0	0	0	0	0	1	0	1	0	0	1	1	1	2	0	0	1	0	0	1	0	0	0	1	0
ID718	female	42	1.44	20.25	Normal weight	19-59	primary	Unemployed worker	5001 - 10,000	Single	0	0	0	0	0	0	0	0	0	0	0	0	1	0	0	0	0	0	0	1	0	1	0	0	0	1	1	1	0	0	0	0	0	0	0	0	0	1	0
ID719	male	78	1.72	26.37	Overweight (obese)	≥ 60	primary	Agricultural worker	5001 - 10,000	currently married	0	1	0	0	0	0	0	0	0	0	0	1	1	1	1	0	0	1	0	0	0	0	1	1	0	1	0	1	0	0	0	0	0	0	0	0	0	0	0
ID720	female	80	1.58	32.05	Overweight (obese)	19-59	high school	Agricultural worker	5001 - 10,000	currently married	0	0	0	0	0	0	0	0	0	0	0	0	1	1	1	0	0	1	0	0	0	1	0	1	1	1	0	0	0	0	0	0	0	0	0	0	0	0	0
ID721	male	88	1.65	32.32	Overweight (obese)	19-59	high school	Agricultural worker	5001 - 10,000	currently married	0	1	0	0	0	0	0	0	0	0	0	1	1	1	1	0	0	1	1	0	0	0	1	0	0	1	0	0	0	0	0	0	0	0	0	0	0	0	0
ID722	female	69	1.60	26.95	Overweight (obese)	19-59	high school	Agricultural worker	5001 - 10,000	currently married	0	0	0	0	0	0	0	0	0	0	0	0	1	1	1	0	0	1	0	0	0	1	0	1	1	1	0	0	0	0	0	0	0	0	0	0	0	0	0
ID723	male	82	1.78	25.88	Overweight (obese)	19-59	high school	Agricultural worker	5001 - 10,000	currently married	0	1	0	0	0	0	0	0	0	0	0	1	1	1	1	0	0	1	1	0	0	0	1	1	0	1	0	0	0	0	0	0	0	0	0	0	0	0	0
ID724	female	68	1.50	30.22	Overweight (obese)	19-59	high school	Self-employed worker	15,001 - 20,000	currently married	0	0	0	0	0	0	0	0	0	0	0	0	1	1	1	0	0	0	0	0	0	1	0	0	1	1	1	0	0	0	0	0	0	0	0	0	0	0	0
ID725	female	54	1.55	22.48	Normal weight	19-59	tertiary education	Self-employed worker	5001 - 10,000	currently married	0	0	0	0	0	0	0	0	0	0	0	0	0	0	1	0	0	0	1	0	0	0	1	1	0	1	0	0	0	0	0	0	0	0	0	0	0	0	0
ID726	female	68	1.59	26.9	Overweight (obese)	19-59	primary	Self-employed worker	5001 - 10,000	currently married	0	0	0	0	0	0	0	0	0	0	0	0	0	0	0	0	0	0	0	0	0	0	0	0	0	0	0	0	0	1	1	0	0	0	0	0	0	0	0
ID727	female	61	1.59	24.13	Overweight (at risk)	19-59	tertiary education	Self-employed worker	5001 - 10,000	currently married	0	1	0	0	0	0	0	0	0	0	0	1	1	1	1	0	0	0	1	0	0	0	1	1	1	1	1	0	0	1	1	0	0	1	1	0	1	1	1
ID728	female	79	1.60	30.86	Overweight (obese)	≥ 60	primary	Self-employed worker	5001 - 10,000	currently married	0	0	0	0	0	0	0	0	0	0	1	1	0	0	0	0	0	1	0	0	0	0	0	0	0	1	0	0	0	0	0	0	0	0	0	0	0	0	0
ID729	male	70	1.60	27.34	Overweight (obese)	≥ 60	primary	Self-employed worker	5001 - 10,000	currently married	0	1	0	0	0	0	0	0	0	0	0	1	1	1	1	0	0	1	1	1	0	0	1	1	0	1	2	1	0	1	1	1	1	1	1	1	1	1	1
ID730	female	63	1.57	25.56	Overweight (obese)	19-59	high school	Agricultural worker	5001 - 10,000	currently married	0	0	0	0	0	0	0	0	0	0	0	0	1	1	1	1	1	1	1	1	0	1	1	1	1	1	0	0	0	1	0	0	0	0	0	0	0	1	0
ID731	female	37	1.40	18.88	Normal weight	≥ 60	primary	Self-employed worker	5001 - 10,000	currently married	0	0	0	0	0	0	0	0	0	1	0	1	1	1	0	0	0	0	1	1	0	1	0	0	1	1	1	1	0	0	1	0	0	0	1	0	0	0	1
ID732	female	55	1.60	21.48	Normal weight	19-59	primary	Self-employed worker	10,001 - 15,000	currently married	0	0	0	0	0	0	0	0	0	0	0	0	1	1	1	1	1	1	1	1	1	1	1	1	0	1	1	1	1	1	1	1	1	1	1	1	1	1	1
ID733	female	43	1.55	17.9	underweight	19-59	primary	Self-employed worker	5001 - 10,000	currently married	0	0	0	0	0	0	0	0	1	0	0	1	1	1	1	0	0	1	1	0	0	1	1	1	1	1	1	1	1	1	1	1	1	1	1	1	1	1	1
ID734	female	96	1.65	35.26	Overweight (obese)	19-59	primary	Self-employed worker	5001 - 10,000	currently married	0	1	0	0	0	0	0	0	0	0	0	1	1	0	1	0	0	0	0	1	0	0	1	1	1	1	0	0	0	1	1	1	0	1	1	0	0	0	0
ID735	female	64	1.56	26.3	Overweight (obese)	19-59	high school	Self-employed worker	5001 - 10,000	currently married	0	0	0	0	0	0	0	0	0	0	0	0	1	1	0	1	1	1	1	1	0	1	1	1	1	1	1	1	1	1	1	1	1	1	1	1	1	1	1
ID736	female	60	1.55	24.97	Overweight (at risk)	19-59	high school	Self-employed worker	5001 - 10,000	currently married	0	0	0	0	0	0	0	0	0	0	0	0	0	0	0	0	0	0	0	0	0	0	0	0	0	0	1	1	1	1	1	0	0	0	0	0	0	0	0
ID737	female	68	1.60	26.56	Overweight (obese)	19-59	high school	Self-employed worker	5001 - 10,000	currently married	0	1	0	0	0	0	0	0	0	0	0	1	0	0	0	0	0	0	0	0	0	0	0	0	0	0	0	0	0	0	0	0	0	0	0	0	0	0	0
ID738	female	65	1.55	27.06	Overweight (obese)	19-59	high school	Self-employed worker	≥ 20,000	currently married	0	0	0	0	0	0	0	0	0	0	0	0	1	0	0	0	0	0	1	0	0	0	1	1	0	1	1	0	1	0	0	0	0	1	1	1	1	1	1
ID739	female	65	1.60	25.39	Overweight (obese)	≥ 60	primary	Self-employed worker	5001 - 10,000	currently married	0	1	0	0	0	0	0	0	0	0	0	1	1	0	1	0	0	1	1	0	0	1	0	0	0	1	1	0	0	0	1	0	0	0	0	0	1	0	0
ID740	female	60	1.65	22.04	Normal weight	19-59	tertiary education	Self-employed worker	15,001 - 20,000	Widowed/seperated	0	0	0	0	0	0	0	0	0	0	0	0	0	0	0	0	0	0	0	0	0	0	0	0	0	0	1	1	0	0	0	1	1	1	1	0	0	0	0
ID741	male	65	1.66	23.59	Overweight (at risk)	≥ 60	tertiary education	Self-employed worker	5001 - 10,000	currently married	0	0	0	0	0	0	0	0	0	0	0	0	0	0	0	0	0	1	0	1	0	1	1	0	0	1	1	1	0	0	0	1	0	0	0	0	0	0	0
ID742	female	49	1.57	19.88	Normal weight	19-59	primary	Unemployed worker	≥ 20,000	currently married	0	1	1	0	0	0	0	0	0	0	0	1	1	1	1	0	0	0	1	1	0	0	1	1	1	1	1	1	0	1	1	0	0	0	0	1	1	1	1
ID743	female	43	1.57	17.44	underweight	≥ 60	high school	Agricultural worker	< 5,000	currently married	0	1	0	0	0	0	0	0	0	0	0	1	0	0	0	0	0	0	0	0	0	1	1	0	0	1	0	0	0	0	0	0	0	0	0	0	0	0	0
ID744	male	50	1.66	18.14	underweight	19-59	high school	Student	< 5,000	Single	0	0	0	0	0	0	0	0	0	0	0	0	0	0	0	0	0	0	0	0	0	0	0	0	0	0	0	0	0	0	0	0	0	0	0	0	0	0	0
ID745	female	50	1.53	21.36	Normal weight	19-59	primary	Self-employed worker	5001 - 10,000	currently married	1	0	0	0	0	0	0	0	0	0	1	1	1	0	1	0	0	1	1	0	0	1	1	0	0	1	1	1	0	0	0	1	1	1	0	0	0	0	0
ID746	female	50	1.55	20.81	Normal weight	19-59	tertiary education	Government employee	≥ 20,000	currently married	0	0	0	0	0	0	0	0	0	0	0	0	0	0	0	0	0	0	0	0	0	0	0	0	0	0	0	0	0	0	0	0	0	0	0	0	0	0	0
ID747	female	49	1.55	20.4	Normal weight	19-59	tertiary education	Self-employed worker	10,001 - 15,000	currently married	0	0	0	0	0	0	0	0	0	0	0	0	0	0	0	0	0	0	0	0	0	0	0	0	0	0	0	0	0	0	0	0	0	0	0	0	0	0	0
ID748	female	56	1.65	20.57	Normal weight	19-59	primary	Self-employed worker	5001 - 10,000	currently married	0	0	0	0	0	0	0	0	0	0	0	0	1	1	1	0	1	1	1	1	0	1	1	1	1	1	1	1	0	0	0	0	0	1	1	0	0	0	0
ID749	female	78	1.60	30.47	Overweight (obese)	19-59	high school	Self-employed worker	< 5,000	currently married	0	0	0	0	0	0	0	0	0	0	0	0	0	0	1	0	0	0	0	1	0	0	0	0	0	1	0	0	0	0	0	0	0	0	0	0	0	0	0
ID750	male	65	1.65	23.88	Overweight (at risk)	19-59	high school	Self-employed worker	5001 - 10,000	currently married	0	0	0	0	0	0	0	0	0	0	0	0	0	0	1	1	0	0	0	1	0	0	0	0	1	1	0	0	0	0	0	0	0	0	0	0	0	0	0
ID751	female	65	1.55	27.06	Overweight (obese)	19-59	high school	Self-employed worker	5001 - 10,000	currently married	0	0	1	0	0	0	0	0	0	0	0	1	0	0	0	0	0	0	1	1	0	1	0	0	0	1	0	0	0	0	0	0	0	0	0	0	0	0	0
ID752	female	75	1.60	29.3	Overweight (obese)	19-59	primary	Self-employed worker	< 5,000	currently married	0	0	0	0	0	0	0	0	0	0	0	0	0	0	0	0	0	0	0	0	0	0	0	0	0	0	0	0	0	0	0	0	0	0	0	0	0	0	0
ID753	female	55	1.60	21.48	Normal weight	19-59	primary	Self-employed worker	5001 - 10,000	Widowed/seperated	0	0	0	0	0	0	0	0	0	0	0	0	1	0	1	0	0	0	0	0	0	0	0	0	0	1	0	1	0	0	0	0	1	0	0	0	0	0	0
ID754	male	85	1.70	29.41	Overweight (obese)	19-59	high school	Student	< 5,000	Single	0	0	0	0	0	0	0	0	0	0	0	0	1	0	1	0	0	0	0	0	0	0	0	0	0	1	2	2	2	2	2	2	2	2	2	2	2	2	2
ID755	female	70	1.55	29.14	Overweight (obese)	19-59	high school	Self-employed worker	< 5,000	currently married	0	0	0	0	0	0	0	0	0	0	0	0	0	0	1	0	0	1	0	0	0	1	1	0	0	1	0	0	0	0	0	0	0	0	0	0	0	0	0
ID756	male	80	1.70	27.68	Overweight (obese)	≥ 60	primary	Self-employed worker	< 5,000	currently married	0	1	0	0	0	0	0	0	0	0	0	1	0	0	1	0	0	0	1	1	0	0	1	1	0	1	1	1	0	0	0	0	0	0	0	0	0	0	0
ID757	female	64	1.62	24.39	Overweight (at risk)	19-59	high school	Self-employed worker	5001 - 10,000	currently married	0	0	0	0	0	0	0	0	0	0	0	0	0	0	0	0	0	0	0	0	0	1	0	0	1	1	0	0	0	0	0	0	0	0	0	0	0	0	0
ID758	female	85	1.60	33.2	Overweight (obese)	19-59	tertiary education	Self-employed worker	≥ 20,000	currently married	0	1	0	0	0	0	0	0	0	0	0	1	1	1	1	1	0	1	0	1	0	0	1	0	0	1	1	1	1	1	1	1	1	1	1	0	0	1	1
ID759	female	54	1.58	21.63	Normal weight	19-59	lower primary	Self-employed worker	< 5,000	currently married	0	0	0	0	0	0	0	0	0	0	0	0	1	0	0	0	0	0	0	0	0	0	0	0	0	1	0	0	1	0	0	1	2	1	1	0	0	0	1
ID760	female	67	1.54	28.25	Overweight (obese)	19-59	high school	Self-employed worker	5001 - 10,000	currently married	0	1	0	0	0	0	0	0	0	0	0	1	1	1	1	1	1	1	1	1	0	1	1	1	0	1	2	3	1	2	2	2	3	2	2	1	2	1	1
ID761	male	60	1.65	22.04	Normal weight	19-59	tertiary education	Self-employed worker	10,001 - 15,000	Single	0	0	0	0	0	0	0	0	0	0	0	0	0	0	0	0	0	0	0	0	0	0	0	0	0	0	0	0	0	0	0	0	0	0	0	0	0	0	0
ID762	male	60	1.67	21.51	Normal weight	19-59	tertiary education	Self-employed worker	10,001 - 15,000	Single	0	0	0	0	0	0	0	0	0	0	0	0	0	0	0	0	0	0	0	0	0	0	0	0	0	0	0	0	0	0	0	0	0	0	0	0	0	0	0
ID763	female	75	1.56	30.82	Overweight (obese)	19-59	high school	Self-employed worker	≥ 20,000	currently married	0	0	0	0	0	0	0	1	0	0	0	1	1	1	1	1	1	1	1	0	0	1	1	1	1	1	1	0	0	0	1	0	0	2	2	1	1	1	1
ID764	female	54	1.54	22.77	Normal weight	19-59	high school	Student	< 5,000	Single	0	0	0	0	0	0	0	0	0	0	0	0	0	0	0	0	0	0	0	0	0	0	0	0	0	0	0	1	0	0	0	1	0	0	0	0	0	0	0
ID765	female	83	1.55	34.55	Overweight (obese)	19-59	tertiary education	Self-employed worker	5001 - 10,000	Single	0	0	0	0	0	0	0	0	0	0	0	0	1	1	0	1	1	1	1	1	0	0	1	1	1	1	1	1	0	3	1	0	1	1	1	1	1	2	2
ID766	female	65	1.50	28.89	Overweight (obese)	19-59	primary	Self-employed worker	15,001 - 20,000	currently married	0	0	0	0	0	0	0	0	0	0	0	0	0	0	1	0	0	0	0	0	0	1	0	0	1	1	1	1	1	1	1	1	1	1	1	0	0	0	1
ID767	female	48	1.61	18.52	Normal weight	19-59	tertiary education	Private employee	15,001 - 20,000	Single	0	0	0	0	0	0	0	0	0	0	0	0	1	0	1	0	0	1	1	1	0	1	0	0	1	1	0	0	0	0	0	0	1	0	0	0	0	0	0
ID768	female	55	1.53	23.5	Overweight (at risk)	19-59	tertiary education	Private employee	10,001 - 15,000	currently married	0	0	0	0	0	0	0	0	0	0	0	0	1	0	0	0	0	0	1	0	0	1	0	0	0	1	1	0	0	0	0	0	0	0	0	0	0	0	0
ID769	female	64	1.59	25.32	Overweight (obese)	19-59	lower primary	Self-employed worker	5001 - 10,000	currently married	0	1	0	0	0	0	0	0	0	0	0	1	1	0	0	0	0	0	0	0	0	0	0	0	0	1	0	1	1	0	0	0	0	0	0	0	0	0	0
ID770	male	68	1.78	21.46	Normal weight	19-59	primary	Self-employed worker	5001 - 10,000	currently married	0	0	0	0	0	0	0	0	0	0	0	0	1	0	0	0	0	0	0	0	0	1	0	0	0	1	0	0	0	0	0	0	0	0	0	0	0	0	1
ID771	female	64	1.54	26.99	Overweight (obese)	19-59	primary	Self-employed worker	< 5,000	currently married	0	1	1	0	0	0	0	0	0	0	0	1	1	0	1	0	0	0	0	0	0	0	0	0	0	1	1	0	0	0	1	0	2	0	0	0	0	1	0
ID772	female	72	1.53	30.76	Overweight (obese)	19-59	primary	Agricultural worker	< 5,000	currently married	0	1	0	0	0	0	0	0	0	0	0	1	0	0	1	0	0	0	0	0	0	1	1	0	0	1	0	1	0	0	0	0	0	0	0	0	0	0	0
ID773	female	46	1.57	18.66	Normal weight	19-59	tertiary education	Government employee	10,001 - 15,000	Single	0	0	0	0	0	0	0	0	0	0	0	0	0	0	1	0	0	0	0	0	0	0	0	0	0	1	1	0	0	0	0	0	0	0	0	0	2	0	0
ID774	female	62	1.53	26.49	Overweight (obese)	19-59	primary	Unemployed worker	< 5,000	currently married	0	1	0	0	0	0	0	0	0	0	0	1	1	0	1	0	0	0	0	0	0	1	0	0	0	1	0	0	0	0	0	0	2	0	0	0	0	0	0
ID775	female	60	1.59	23.73	Overweight (at risk)	≥ 60	high school	Self-employed worker	5001 - 10,000	Widowed/seperated	0	0	0	0	0	0	0	0	0	0	0	0	1	0	1	0	0	0	0	0	0	1	1	1	0	1	0	1	1	0	0	0	0	1	1	1	0	0	0
ID776	male	57	1.72	19.27	Normal weight	19-59	primary	Self-employed worker	< 5,000	currently married	0	0	0	0	0	0	0	0	0	0	0	0	1	0	1	0	0	0	0	0	0	0	0	0	0	1	0	0	0	0	0	0	0	0	0	0	0	0	0
ID777	female	68	1.35	37.31	Overweight (obese)	19-59	primary	Unemployed worker	< 5,000	currently married	0	0	0	0	0	0	0	0	0	0	0	0	1	0	0	0	0	0	0	0	0	0	0	0	0	1	0	0	0	0	1	0	2	0	0	0	0	0	0
ID778	female	35	1.45	16.65	underweight	19-59	high school	Student	15,001 - 20,000	Single	0	0	0	0	0	0	0	0	0	0	0	0	0	0	1	0	0	0	0	0	0	0	0	0	0	1	0	0	0	0	0	0	0	0	0	0	0	0	0
ID779	female	47	1.55	19.56	Normal weight	19-59	high school	Student	10,001 - 15,000	Single	0	0	0	0	0	0	0	0	0	0	0	0	1	0	1	0	0	0	0	0	0	0	0	0	0	1	0	0	0	0	0	0	0	0	0	0	0	0	0
ID780	male	22	1.34	12.25	underweight	19-59	primary	Unemployed worker	10,001 - 15,000	Single	0	0	0	0	0	0	0	0	0	0	0	0	0	0	0	0	0	0	0	0	0	0	0	0	0	0	0	0	0	0	0	0	0	0	0	0	0	0	0
ID781	female	50	1.65	18.37	underweight	19-59	high school	Self-employed worker	10,001 - 15,000	currently married	0	0	0	0	0	0	0	0	0	0	0	0	0	0	0	0	0	0	0	0	0	0	0	0	0	0	0	0	0	0	0	0	0	0	0	0	0	0	0
ID782	male	65	1.69	22.76	Normal weight	19-59	high school	Self-employed worker	10,001 - 15,000	currently married	0	0	0	0	0	0	0	0	0	0	0	0	0	0	0	0	0	0	0	0	0	0	0	0	0	0	0	0	0	0	0	0	0	0	0	0	0	0	0
ID783	male	83	1.75	27.1	Overweight (obese)	19-59	tertiary education	Government employee	15,001 - 20,000	currently married	0	0	0	0	0	0	0	0	0	0	0	0	0	0	0	0	0	0	0	0	0	0	0	0	0	0	0	0	0	0	0	0	0	0	0	0	0	0	0
ID784	female	45	1.65	16.53	underweight	19-59	tertiary education	Private employee	15,001 - 20,000	Single	0	0	0	0	0	0	0	0	0	0	0	0	0	0	0	0	0	0	0	0	0	0	0	0	0	0	0	0	0	0	0	0	0	0	0	0	0	0	0
ID785	female	68	1.54	28.67	Overweight (obese)	19-59	primary	Self-employed worker	5001 - 10,000	currently married	0	1	1	0	0	0	0	0	0	0	0	1	0	0	0	0	0	0	0	0	0	0	0	0	0	0	0	0	0	0	0	0	0	0	0	0	0	0	0
ID786	male	34	1.55	14.15	underweight	19-59	high school	Student	10,001 - 15,000	Single	0	0	0	0	0	0	0	0	0	0	0	0	0	0	1	0	0	0	0	0	0	0	0	0	0	1	0	0	0	0	0	0	0	0	0	0	0	0	0
ID787	female	94	1.57	38.14	Overweight (obese)	≥ 60	primary	Unemployed worker	15,001 - 20,000	currently married	0	1	1	1	0	0	0	0	0	0	0	1	0	0	0	0	0	0	0	0	0	0	0	0	0	0	0	1	0	0	0	0	0	0	0	0	0	0	0
ID788	male	75	1.78	23.67	Overweight (at risk)	19-59	high school	Self-employed worker	15,001 - 20,000	currently married	0	0	0	0	0	0	0	0	0	0	0	0	0	0	0	0	0	0	0	0	0	0	0	0	0	0	0	0	0	0	0	0	0	0	0	0	0	0	0
ID789	female	55	1.70	19.03	Normal weight	19-59	tertiary education	Self-employed worker	10,001 - 15,000	Single	0	0	0	0	0	0	0	0	0	0	0	0	0	0	0	0	0	0	0	0	0	0	0	0	0	0	0	0	0	0	0	0	0	0	0	0	0	0	0
ID790	female	39	1.56	16.03	underweight	19-59	tertiary education	Self-employed worker	10,001 - 15,000	Single	0	0	0	0	0	0	0	0	0	0	0	0	0	0	0	0	0	0	0	0	0	0	0	0	0	0	0	0	0	0	0	0	0	0	0	0	0	0	0
ID791	female	67	1.55	27.89	Overweight (obese)	19-59	high school	Self-employed worker	10,001 - 15,000	currently married	0	0	0	0	0	0	0	0	0	0	0	0	0	0	0	0	0	0	0	0	0	0	0	0	0	0	0	0	0	0	0	0	0	0	0	0	0	0	0
ID792	male	55	1.67	19.72	Normal weight	19-59	tertiary education	Student	10,001 - 15,000	Single	0	0	0	0	0	0	0	0	0	0	0	0	0	0	0	0	0	0	0	0	0	0	0	0	0	0	0	0	0	0	0	0	0	0	0	0	0	0	0
ID793	female	45	1.53	19.22	Normal weight	19-59	high school	Self-employed worker	15,001 - 20,000	Widowed/seperated	0	1	1	1	0	0	0	0	0	0	0	1	0	0	1	1	0	0	0	0	0	0	0	0	0	1	0	0	0	0	0	0	0	0	0	0	0	0	0
ID794	female	66	1.57	26.78	Overweight (obese)	19-59	high school	Self-employed worker	15,001 - 20,000	currently married	0	0	0	0	0	0	0	0	0	0	0	0	0	0	0	0	0	0	0	0	0	0	0	0	0	0	0	0	0	0	0	0	0	0	0	0	0	0	0
ID795	male	69	1.68	24.45	Overweight (at risk)	19-59	high school	Self-employed worker	10,001 - 15,000	Single	0	0	0	0	0	0	0	0	0	0	0	0	0	0	0	0	0	0	0	0	0	0	0	0	0	0	0	0	0	0	0	0	0	0	0	0	0	0	0
ID796	female	65	1.55	27.06	Overweight (obese)	19-59	tertiary education	Self-employed worker	10,001 - 15,000	Single	0	0	0	0	0	0	0	0	0	0	0	0	0	0	0	0	0	0	0	0	0	0	0	0	0	0	0	0	0	0	0	0	0	0	0	0	0	0	0
ID797	female	65	1.66	23.59	Overweight (at risk)	≥ 60	primary	Unemployed worker	10,001 - 15,000	currently married	0	0	1	0	0	0	0	0	0	0	0	1	0	0	0	0	0	0	0	0	0	0	0	0	0	0	0	0	0	0	0	0	0	0	0	0	0	0	0
ID798	male	58	1.69	20.31	Normal weight	19-59	tertiary education	Self-employed worker	10,001 - 15,000	Single	0	0	0	0	0	0	0	0	0	0	0	0	0	0	0	0	0	0	0	0	0	0	0	0	0	0	0	0	0	0	0	0	0	0	0	0	0	0	0
ID799	female	45	1.49	20.27	Normal weight	19-59	high school	Student	10,001 - 15,000	Single	0	0	0	0	0	0	0	0	0	0	0	0	0	0	0	0	0	0	0	0	0	0	0	0	0	0	0	0	0	0	0	0	0	0	0	0	0	0	0
ID800	female	49	1.54	20.66	Normal weight	19-59	primary	Self-employed worker	5001 - 10,000	currently married	0	0	0	0	0	0	0	0	0	0	0	0	0	0	0	0	0	0	0	0	0	0	0	0	0	0	0	0	0	0	0	0	0	0	0	0	0	0	0
ID801	male	70	1.60	27.34	Overweight (obese)	≥ 60	primary	Self-employed worker	5001 - 10,000	currently married	0	0	1	0	0	0	1	0	0	0	0	1	0	0	0	0	0	0	0	0	0	0	0	0	0	0	0	0	0	0	0	0	0	0	0	0	0	0	0
ID802	male	58	1.75	18.94	Normal weight	19-59	tertiary education	Self-employed worker	10,001 - 15,000	Single	0	0	0	0	0	0	0	0	0	0	0	0	0	0	0	0	0	0	0	0	0	0	0	0	0	0	0	0	0	0	0	0	0	0	0	0	0	0	0
ID803	female	57	1.69	19.96	Normal weight	≥ 60	primary	Self-employed worker	10,001 - 15,000	currently married	0	1	1	1	0	0	1	0	0	0	0	1	0	0	0	0	0	0	0	0	0	0	0	0	0	0	0	0	0	0	0	0	0	0	0	0	0	0	0
ID804	male	58	1.55	24.14	Overweight (at risk)	19-59	high school	Self-employed worker	10,001 - 15,000	currently married	0	0	0	0	0	0	0	0	0	0	0	0	1	0	1	0	0	1	1	0	0	0	1	1	0	1	0	1	1	1	0	0	0	0	0	0	0	0	0
ID805	female	69	1.50	30.67	Overweight (obese)	19-59	primary	Self-employed worker	5001 - 10,000	currently married	0	0	0	0	0	0	0	0	0	0	0	0	1	1	1	1	0	1	1	0	0	1	1	1	1	1	1	2	1	1	0	1	1	1	0	0	0	1	0
ID806	female	53	1.70	18.34	underweight	19-59	tertiary education	Government employee	5001 - 10,000	Single	0	0	0	0	0	0	0	0	0	0	0	0	0	0	1	0	0	0	0	1	0	1	1	0	0	1	0	0	0	0	0	0	0	0	0	0	0	0	0
ID807	female	50	1.58	20.03	Normal weight	19-59	tertiary education	Government employee	5001 - 10,000	Single	0	0	0	0	0	0	0	0	0	0	0	0	0	0	1	0	0	1	0	1	0	0	1	0	1	1	0	1	1	0	0	1	0	1	0	1	0	1	0
ID808	male	57	1.83	17.02	underweight	19-59	tertiary education	Government employee	10,001 - 15,000	Single	0	0	0	0	0	1	0	0	0	0	0	1	0	0	1	0	0	0	0	0	0	0	0	0	0	1	0	1	0	0	0	0	0	1	0	0	0	0	0
ID809	female	60	1.68	21.26	Normal weight	19-59	high school	Self-employed worker	5001 - 10,000	currently married	0	0	0	0	0	0	0	0	0	0	0	0	0	0	0	0	0	0	0	0	0	0	0	0	0	0	0	0	0	0	0	0	0	0	0	0	0	0	0
ID810	male	66	1.70	22.84	Normal weight	19-59	high school	Self-employed worker	5001 - 10,000	currently married	0	0	0	0	0	0	0	0	0	0	0	0	0	0	0	0	0	0	0	0	0	0	0	0	0	0	0	0	0	0	0	0	0	0	0	0	0	0	0
ID811	female	70	1.62	26.67	Overweight (obese)	19-59	high school	Self-employed worker	10,001 - 15,000	currently married	0	0	0	0	0	0	0	0	0	0	0	0	1	0	1	0	0	0	0	1	0	0	1	0	0	1	1	2	1	1	2	0	1	1	1	0	0	0	0
ID812	female	50	1.60	19.53	Normal weight	19-59	high school	Student	< 5,000	Single	0	0	0	0	0	0	0	0	0	0	0	0	0	0	0	0	0	1	1	0	0	1	0	0	1	1	3	3	3	3	3	3	3	3	3	3	3	3	3
ID813	female	42	1.55	17.48	underweight	19-59	high school	Agricultural worker	< 5,000	currently married	0	0	0	0	1	0	0	0	0	0	0	1	1	0	0	0	0	0	0	1	0	0	0	0	1	1	1	1	0	0	0	1	1	0	0	0	0	0	0
ID814	female	50	1.63	18.82	Normal weight	19-59	tertiary education	Student	< 5,000	Single	0	0	0	0	0	0	0	0	0	0	0	0	1	0	0	1	1	0	0	1	0	1	0	0	1	1	1	1	0	1	0	1	0	1	1	1	0	0	1
ID815	female	57	1.58	22.83	Normal weight	19-59	tertiary education	Government employee	10,001 - 15,000	Single	0	0	0	0	1	0	0	0	0	0	0	1	1	0	1	0	0	0	0	1	0	0	0	1	1	1	0	0	0	0	0	0	0	0	0	0	0	0	0
ID816	female	57	1.65	20.94	Normal weight	19-59	primary	Self-employed worker	5001 - 10,000	Single	0	0	0	0	0	0	0	0	0	0	0	0	0	0	0	0	0	0	0	0	0	0	0	0	0	0	1	0	0	0	1	0	0	0	0	0	0	0	0
ID817	female	62	1.50	27.56	Overweight (obese)	19-59	high school	Unemployed worker	< 5,000	currently married	0	0	0	0	0	0	0	0	0	0	0	0	1	1	1	1	1	1	1	1	1	0	0	1	1	1	1	1	0	1	0	0	1	0	0	0	0	1	0
ID818	female	60	1.52	25.97	Overweight (obese)	19-59	tertiary education	Agricultural worker	5001 - 10,000	currently married	0	0	0	0	0	0	0	0	0	0	0	0	1	1	1	1	1	1	1	0	1	1	1	1	1	1	1	1	1	1	1	1	1	1	1	0	1	1	0
ID819	female	65	1.55	27.06	Overweight (obese)	19-59	primary	Agricultural worker	10,001 - 15,000	currently married	0	0	0	0	0	0	0	0	0	0	0	0	1	0	0	0	0	1	1	1	1	1	1	1	0	1	1	0	0	0	1	0	0	1	1	0	0	0	1
ID820	female	52	1.55	21.64	Normal weight	19-59	primary	Agricultural worker	5001 - 10,000	currently married	0	0	0	0	0	0	0	0	0	0	0	0	1	1	0	1	0	1	0	0	0	1	0	0	0	1	1	0	0	1	0	0	0	0	0	0	0	0	0
ID821	female	58	1.56	23.83	Overweight (at risk)	19-59	high school	Self-employed worker	5001 - 10,000	currently married	0	0	0	0	0	0	0	0	0	0	0	0	1	1	1	0	0	1	0	0	0	0	1	0	1	1	1	1	1	1	1	1	1	1	1	1	1	1	1
ID822	female	62	1.65	22.77	Normal weight	19-59	high school	Self-employed worker	5001 - 10,000	currently married	0	0	0	0	0	0	0	0	0	0	0	0	1	1	0	1	0	1	1	1	0	1	1	0	1	1	2	1	0	2	1	1	0	1	0	1	0	1	1
ID823	female	50	1.65	18.37	underweight	19-59	tertiary education	Agricultural worker	5001 - 10,000	currently married	0	0	0	0	0	0	0	0	0	0	0	0	0	0	1	0	0	0	1	0	0	0	0	0	1	1	1	0	2	0	1	0	0	1	0	1	2	1	1
ID824	female	69	1.45	32.82	Overweight (obese)	19-59	high school	Self-employed worker	10,001 - 15,000	currently married	0	0	0	0	0	0	0	0	0	0	0	0	1	0	1	0	0	1	1	0	0	1	1	1	1	1	0	0	0	0	0	0	0	0	0	0	0	0	0
ID825	female	74	1.55	30.8	Overweight (obese)	19-59	high school	Agricultural worker	10,001 - 15,000	currently married	0	1	1	0	0	0	0	0	0	0	0	1	1	1	1	0	1	1	1	0	0	0	0	0	0	1	1	1	0	0	0	0	0	0	0	0	0	0	0
ID826	female	60	1.68	21.26	Normal weight	19-59	tertiary education	Self-employed worker	10,001 - 15,000	Single	0	0	0	0	0	0	0	0	0	0	0	0	0	0	1	0	0	0	0	0	0	0	1	0	0	1	0	1	0	0	0	0	0	0	0	0	0	0	0
ID827	female	56	1.48	25.57	Overweight (obese)	19-59	primary	Self-employed worker	< 5,000	currently married	0	0	0	0	0	0	0	0	0	0	0	0	1	1	1	1	0	1	1	1	0	0	1	1	1	1	1	0	0	0	2	2	2	1	0	0	0	1	0
ID828	female	56	1.48	25.57	Overweight (obese)	19-59	primary	Self-employed worker	< 5,000	currently married	0	0	0	0	0	0	0	0	0	0	0	0	1	1	1	1	0	1	1	1	0	0	1	1	1	1	1	1	1	1	2	2	2	1	1	1	1	1	1
ID829	female	52	1.52	22.51	Normal weight	19-59	primary	Self-employed worker	< 5,000	Widowed/seperated	0	0	0	0	0	0	0	0	0	0	0	0	1	1	1	0	0	1	1	0	1	0	1	1	1	1	1	1	0	0	1	0	1	0	0	0	0	0	0
ID830	male	70	1.65	25.71	Overweight (obese)	19-59	primary	Self-employed worker	5001 - 10,000	currently married	0	0	0	0	0	0	0	0	0	0	0	0	1	1	0	0	1	1	1	0	1	0	1	1	0	1	1	0	0	0	0	1	0	0	0	0	0	1	0
ID831	female	74	1.60	28.91	Overweight (obese)	19-59	high school	Self-employed worker	< 5,000	currently married	0	0	0	0	0	0	0	0	0	0	0	0	0	0	0	0	0	0	0	0	0	0	0	0	0	0	1	1	0	1	0	0	0	0	0	0	0	0	0
ID832	female	70	1.63	26.35	Overweight (obese)	19-59	high school	Agricultural worker	5001 - 10,000	Widowed/seperated	0	0	0	0	0	0	0	0	0	0	0	0	1	1	1	0	0	1	0	0	0	0	0	0	0	1	0	1	0	1	0	0	0	0	0	0	0	1	0
ID833	female	73	1.55	30.39	Overweight (obese)	19-59	high school	Agricultural worker	< 5,000	currently married	0	0	1	0	0	0	0	0	0	0	0	1	1	0	1	0	0	1	1	0	0	0	1	1	0	1	1	0	0	0	0	0	0	0	0	0	0	0	0
ID834	female	57	1.50	25.33	Overweight (obese)	19-59	high school	Self-employed worker	< 5,000	currently married	0	0	1	0	0	0	0	0	0	0	0	1	1	1	1	0	0	1	1	1	0	1	1	1	1	1	1	1	0	1	0	0	0	0	0	0	0	0	0
ID835	female	73	1.55	30.39	Overweight (obese)	19-59	high school	Self-employed worker	< 5,000	currently married	0	0	1	0	0	0	0	0	0	0	0	1	1	0	1	0	0	1	1	1	0	1	1	1	0	1	1	0	0	0	0	0	0	1	0	0	0	0	0
ID836	female	60	1.55	24.97	Overweight (at risk)	19-59	tertiary education	Agricultural worker	15,001 - 20,000	currently married	0	0	0	0	0	0	0	0	0	0	0	0	0	0	1	0	0	0	0	0	0	0	0	0	0	1	1	1	0	1	0	0	0	0	0	0	0	0	0
ID837	female	70	1.65	25.71	Overweight (obese)	≥ 60	primary	Self-employed worker	15,001 - 20,000	currently married	0	0	0	0	0	0	0	0	0	0	0	0	1	0	0	0	0	0	0	1	0	1	0	1	0	1	1	0	0	0	1	0	0	0	0	1	0	0	0
ID838	female	73	1.60	28.52	Overweight (obese)	19-59	high school	Self-employed worker	5001 - 10,000	currently married	0	0	0	0	0	0	0	0	0	0	0	0	0	0	0	0	0	0	0	0	0	1	0	0	0	1	1	0	0	0	0	0	1	0	0	0	0	0	0
ID839	female	65	1.65	23.88	Overweight (at risk)	19-59	primary	Self-employed worker	5001 - 10,000	currently married	0	0	0	0	0	0	0	0	0	0	0	0	0	0	1	0	0	0	0	0	0	0	1	1	0	1	1	1	0	0	1	0	0	1	1	0	0	0	0
ID840	female	70	1.58	28.04	Overweight (obese)	19-59	primary	Self-employed worker	< 5,000	currently married	0	0	1	0	0	0	0	0	0	0	0	1	1	1	1	0	1	1	0	0	0	0	0	0	1	1	1	1	1	1	1	1	1	1	1	1	1	1	1
ID841	female	60	1.55	24.97	Overweight (at risk)	19-59	high school	Self-employed worker	10,001 - 15,000	currently married	0	0	0	0	0	0	0	0	0	0	0	0	1	1	1	0	0	1	1	1	1	1	1	1	1	1	0	0	0	0	0	0	0	0	0	0	0	0	0
ID842	female	84	1.59	33.23	Overweight (obese)	19-59	primary	Agricultural worker	5001 - 10,000	currently married	0	1	0	0	0	0	0	0	0	0	0	1	1	1	1	0	0	1	1	1	1	0	1	1	0	1	1	1	1	1	1	1	0	1	1	0	1	1	0
ID843	female	72	1.53	30.76	Overweight (obese)	19-59	primary	Self-employed worker	< 5,000	currently married	0	0	0	0	0	0	0	0	0	0	0	0	1	1	1	1	0	0	1	0	1	0	1	0	1	1	1	1	1	1	1	1	1	1	1	1	1	1	1
ID844	female	58	1.50	25.78	Overweight (obese)	19-59	primary	Agricultural worker	5001 - 10,000	currently married	1	0	0	0	0	0	0	0	0	0	0	1	1	1	1	0	0	1	1	0	0	1	1	1	1	1	1	0	0	1	1	1	0	1	0	0	1	1	0
ID845	male	59	1.65	21.67	Normal weight	19-59	primary	Self-employed worker	≥ 20,000	currently married	1	1	1	0	0	0	0	0	0	0	0	1	1	1	1	1	0	1	1	0	0	1	1	1	1	1	1	2	0	0	1	0	0	1	0	0	1	1	1
ID846	female	73	1.45	34.72	Overweight (obese)	19-59	primary	Self-employed worker	< 5,000	currently married	0	1	1	0	0	0	0	0	0	0	0	1	0	0	0	1	1	0	0	1	0	1	1	0	0	1	0	1	1	0	0	0	0	1	1	0	0	0	0
ID847	male	60	1.65	22.04	Normal weight	≥ 60	tertiary education	Agricultural worker	10,001 - 15,000	currently married	0	0	0	0	0	0	0	0	0	0	0	0	1	0	0	0	0	0	0	1	0	0	1	0	0	1	0	0	0	0	0	0	0	0	0	0	0	0	0
ID848	female	60	1.62	22.86	Normal weight	19-59	primary	Self-employed worker	< 5,000	currently married	0	0	0	0	0	0	0	0	0	0	0	0	0	0	0	0	0	1	1	1	0	1	0	0	0	1	0	0	0	0	0	0	0	0	0	0	0	0	0
ID849	female	65	1.56	26.71	Overweight (obese)	19-59	high school	Self-employed worker	5001 - 10,000	currently married	0	0	0	0	0	0	0	0	0	0	0	0	1	1	1	0	0	0	0	1	1	1	1	1	1	1	1	1	0	1	0	0	1	0	0	1	1	1	1
ID850	female	78	1.56	32.05	Overweight (obese)	19-59	primary	Agricultural worker	< 5,000	currently married	0	0	0	0	0	0	0	0	0	0	0	0	1	1	1	0	0	1	0	0	0	0	1	0	0	1	1	1	2	0	0	0	0	0	0	0	0	1	0
ID851	female	75	1.58	30.04	Overweight (obese)	19-59	primary	Agricultural worker	5001 - 10,000	currently married	0	0	0	0	0	0	0	0	0	0	0	0	0	0	0	0	0	0	0	0	0	0	0	0	0	0	0	0	0	0	0	0	0	0	0	0	0	0	0
ID852	female	58	1.57	23.53	Overweight (at risk)	19-59	high school	Self-employed worker	≥ 20,000	currently married	0	0	0	0	0	0	0	0	0	0	0	0	0	0	1	0	0	0	0	0	0	1	0	0	1	1	1	0	0	0	0	0	0	1	0	0	0	1	1
ID853	female	75	1.57	30.43	Overweight (obese)	19-59	tertiary education	Agricultural worker	15,001 - 20,000	currently married	0	0	0	0	0	0	0	0	0	0	0	0	1	0	0	0	0	1	0	1	0	0	1	0	0	1	1	2	2	0	1	2	0	1	1	0	1	1	1
ID854	female	92	1.60	35.94	Overweight (obese)	19-59	primary	Agricultural worker	5001 - 10,000	Single	0	1	0	0	0	0	0	0	0	0	0	1	0	0	1	0	0	0	0	0	0	0	0	0	0	1	0	0	0	0	0	0	0	0	0	0	0	0	0
ID855	female	57	1.65	20.94	Normal weight	19-59	primary	Self-employed worker	5001 - 10,000	Single	0	0	0	0	0	0	0	0	0	0	0	0	0	0	0	0	0	1	1	0	0	0	0	0	0	1	0	0	0	0	0	0	0	0	0	0	0	0	0
ID856	male	52	1.65	19.1	Normal weight	19-59	primary	Agricultural worker	5001 - 10,000	Single	0	0	0	0	0	0	0	0	0	0	0	0	1	1	1	1	1	1	0	1	0	0	0	0	0	1	1	1	1	1	1	1	1	0	1	1	1	1	0
ID857	female	60	1.60	23.44	Overweight (at risk)	19-59	tertiary education	Self-employed worker	5001 - 10,000	Single	0	0	0	0	0	0	0	0	0	0	0	0	0	0	0	0	0	0	0	0	0	0	0	0	0	0	1	0	1	0	1	1	1	1	1	1	1	1	1
ID858	female	64	1.50	28.44	Overweight (obese)	19-59	high school	Agricultural worker	5001 - 10,000	currently married	0	0	0	0	0	0	0	0	0	0	0	0	1	1	1	0	0	1	0	0	0	1	0	0	0	1	0	1	0	1	0	1	1	0	0	0	0	0	0
ID859	female	60	1.56	24.65	Overweight (at risk)	19-59	lower primary	Agricultural worker	5001 - 10,000	currently married	0	0	0	0	0	0	0	0	0	0	0	0	1	0	0	0	0	0	1	1	0	1	0	0	1	1	0	0	0	0	0	0	0	0	0	0	0	0	0
ID860	female	63	1.56	25.89	Overweight (obese)	19-59	high school	Self-employed worker	5001 - 10,000	currently married	0	0	0	0	0	0	0	0	0	0	0	0	1	0	1	0	1	1	1	1	0	1	1	0	1	1	2	1	0	1	1	1	1	1	1	1	1	1	0
ID861	female	74	1.53	31.61	Overweight (obese)	19-59	high school	Agricultural worker	5001 - 10,000	currently married	0	0	0	0	0	0	0	0	0	0	0	0	1	1	1	1	0	0	0	1	1	1	1	1	0	1	0	0	0	1	1	0	0	0	0	0	0	0	0
ID862	female	52	1.55	21.64	Normal weight	19-59	primary	Self-employed worker	< 5,000	currently married	0	1	0	0	0	0	0	0	0	0	0	1	1	1	0	0	0	0	0	0	0	0	0	0	1	1	1	1	1	1	1	1	1	1	1	1	1	1	1
ID863	female	91	1.54	38.37	Overweight (obese)	19-59	high school	Agricultural worker	5001 - 10,000	currently married	0	0	0	0	0	0	0	0	0	0	0	0	1	1	1	0	1	1	1	0	0	0	1	1	0	1	1	0	1	0	1	2	0	1	1	1	1	1	1
ID864	female	57	1.55	23.73	Overweight (at risk)	19-59	tertiary education	Self-employed worker	5001 - 10,000	currently married	0	0	0	0	0	0	0	0	0	0	0	0	1	0	1	0	0	1	1	1	0	0	1	1	1	1	1	1	1	0	0	0	0	0	0	0	1	1	1
ID865	female	58	1.50	25.78	Overweight (obese)	19-59	primary	Agricultural worker	< 5,000	currently married	0	1	0	0	0	0	0	0	0	0	0	1	0	0	1	0	0	1	1	1	0	0	1	1	0	1	1	1	1	0	0	1	1	1	1	1	0	1	0
ID866	female	60	1.48	27.39	Overweight (obese)	19-59	high school	Agricultural worker	5001 - 10,000	Single	0	0	0	0	0	0	0	0	0	0	0	0	0	0	1	0	0	1	0	0	0	0	0	0	0	1	0	1	1	0	0	1	0	0	0	0	0	0	0
ID867	male	50	1.70	17.3	underweight	19-59	primary	Self-employed worker	5001 - 10,000	currently married	0	0	0	0	0	0	0	0	0	0	0	0	1	1	1	0	0	1	0	0	0	0	1	1	1	1	0	1	1	1	0	0	0	0	0	0	0	0	0
ID868	male	56	1.53	23.92	Overweight (at risk)	≥ 60	lower primary	Unemployed worker	< 5,000	currently married	0	1	0	0	0	0	0	0	0	0	0	1	1	0	0	0	0	0	0	0	0	0	0	0	0	1	0	0	0	0	2	0	0	0	0	0	0	1	3
ID869	male	57	1.60	22.27	Normal weight	19-59	tertiary education	Private employee	10,001 - 15,000	Single	0	0	0	0	0	0	0	0	0	0	0	0	1	0	1	0	0	0	0	0	0	0	1	0	1	1	0	0	0	0	0	0	0	0	0	0	0	0	0
ID870	male	55	1.58	22.03	Normal weight	19-59	high school	Self-employed worker	5001 - 10,000	currently married	0	1	1	0	0	0	0	0	0	0	0	1	1	0	1	0	0	0	0	0	0	1	0	0	1	1	0	0	1	0	1	0	0	1	0	0	0	1	0
ID871	male	60	1.76	19.37	Normal weight	19-59	tertiary education	Self-employed worker	10,001 - 15,000	Single	0	0	0	0	0	0	0	0	0	0	0	0	0	0	1	0	0	0	0	0	0	0	0	0	0	1	0	0	0	0	0	0	0	0	0	0	0	1	0
ID872	female	67	1.57	27.18	Overweight (obese)	19-59	high school	Self-employed worker	10,001 - 15,000	currently married	0	1	0	0	0	0	0	0	0	0	0	1	1	1	1	0	0	0	0	0	0	0	0	0	1	1	0	0	1	0	0	0	0	1	0	0	0	0	0
ID873	female	57	1.57	23.12	Overweight (at risk)	19-59	high school	Self-employed worker	10,001 - 15,000	currently married	0	1	0	0	0	0	0	0	0	0	0	1	1	0	1	0	0	0	0	0	0	0	0	0	1	1	0	0	1	0	0	0	0	0	0	0	0	1	0
ID874	female	70	1.58	28.04	Overweight (obese)	19-59	high school	Self-employed worker	5001 - 10,000	currently married	0	1	1	0	0	0	0	0	0	0	0	1	1	0	0	0	0	0	0	0	0	0	0	0	1	1	0	0	1	0	0	0	0	0	0	0	0	1	0
ID875	male	76	1.58	30.44	Overweight (obese)	19-59	primary	Self-employed worker	5001 - 10,000	currently married	0	0	1	0	0	0	0	0	0	0	0	1	1	0	1	0	0	1	0	1	0	1	0	0	1	1	1	0	1	0	0	0	0	0	0	0	0	1	0
ID876	male	58	1.65	21.3	Normal weight	19-59	primary	Self-employed worker	10,001 - 15,000	currently married	0	0	0	0	0	0	0	0	0	0	0	0	1	1	1	0	0	0	0	0	0	0	1	0	1	1	1	0	0	1	0	0	0	1	0	0	0	0	0
ID877	female	65	1.56	26.71	Overweight (obese)	19-59	primary	Self-employed worker	5001 - 10,000	currently married	0	0	0	0	0	0	0	0	0	0	0	0	1	0	1	0	0	0	0	0	0	0	0	0	1	1	1	0	1	0	0	0	0	1	0	0	1	0	0
ID878	female	75	1.50	33.33	Overweight (obese)	19-59	primary	Agricultural worker	5001 - 10,000	currently married	0	1	1	0	0	0	0	0	0	0	0	1	1	1	1	1	1	1	1	1	0	1	1	1	1	1	1	2	1	2	1	1	1	1	1	0	2	1	1
ID879	male	58	1.68	20.55	Normal weight	19-59	tertiary education	Private employee	15,001 - 20,000	Single	0	0	0	0	0	0	0	0	0	0	0	0	1	0	0	0	0	0	0	0	0	0	0	0	0	1	1	0	0	0	0	0	0	0	0	0	0	0	0
ID880	male	63	1.72	21.3	Normal weight	19-59	tertiary education	Student	< 5,000	Single	0	0	0	0	0	0	0	0	0	0	0	0	1	0	1	0	0	0	0	0	0	0	0	0	0	1	2	0	0	0	0	1	0	2	1	0	2	0	2
ID881	female	59	1.57	23.94	Overweight (at risk)	19-59	primary	Self-employed worker	10,001 - 15,000	Single	0	0	0	0	0	0	0	0	0	0	0	0	1	0	1	0	0	0	0	0	0	0	0	0	1	1	2	0	0	0	0	1	1	0	0	0	0	0	0
ID882	male	75	1.74	24.77	Overweight (at risk)	19-59	tertiary education	Government employee	15,001 - 20,000	Single	0	0	0	0	0	0	0	0	0	0	0	0	0	0	1	0	0	0	0	0	0	0	0	0	0	1	2	0	1	0	0	2	0	0	0	0	2	1	0
ID883	female	43	1.57	17.44	underweight	19-59	tertiary education	Student	< 5,000	Single	0	0	0	0	0	0	0	0	0	0	0	0	1	0	1	0	0	0	0	0	0	0	0	0	0	1	2	1	0	0	0	0	0	1	0	0	2	3	2
ID884	female	62	1.59	24.52	Overweight (at risk)	19-59	tertiary education	Self-employed worker	5001 - 10,000	Single	0	0	0	0	0	0	0	0	0	0	0	0	1	0	0	0	0	0	0	0	0	0	0	0	0	1	1	0	0	0	0	1	0	2	0	1	0	1	1
ID885	female	58	1.57	23.53	Overweight (at risk)	19-59	high school	Self-employed worker	15,001 - 20,000	currently married	0	0	0	0	0	0	0	0	0	0	0	0	1	0	0	0	0	0	0	0	0	0	0	0	0	1	0	0	0	0	0	0	0	2	0	0	1	2	0
ID886	female	65	1.64	24.17	Overweight (at risk)	19-59	primary	Self-employed worker	5001 - 10,000	currently married	0	0	0	0	0	0	0	0	0	0	0	0	1	0	1	0	1	0	0	0	0	0	0	0	0	1	1	0	0	0	1	1	0	2	1	0	1	1	1
ID887	male	65	1.67	23.31	Overweight (at risk)	19-59	high school	Unemployed worker	< 5,000	currently married	0	1	0	0	0	0	0	0	0	0	0	1	1	1	1	0	0	0	0	0	0	0	0	0	0	1	0	0	0	0	2	0	1	0	0	1	0	1	1
ID888	male	68	1.74	22.46	Normal weight	19-59	tertiary education	Government employee	15,001 - 20,000	currently married	0	0	0	0	0	0	0	0	0	0	0	0	1	0	1	0	0	0	0	0	0	0	0	0	0	1	1	0	0	0	0	0	0	0	0	0	0	0	1
ID889	female	67	1.57	27.18	Overweight (obese)	19-59	high school	Self-employed worker	5001 - 10,000	Single	0	0	0	0	0	0	0	0	0	0	0	0	1	0	1	0	0	0	0	1	0	1	0	0	0	1	1	1	0	0	0	1	0	2	0	0	0	1	0
ID890	female	83	1.53	35.46	Overweight (obese)	19-59	primary	Self-employed worker	< 5,000	Single	0	0	1	0	0	0	0	0	0	0	0	1	1	1	0	0	0	0	0	0	0	0	0	0	0	1	1	0	1	0	0	0	0	2	1	0	1	0	0
ID891	female	56	1.54	23.61	Overweight (at risk)	19-59	primary	Self-employed worker	< 5,000	Single	0	0	0	0	0	0	0	0	0	0	0	0	1	1	1	0	0	0	0	0	0	0	0	0	0	1	2	0	0	0	0	0	0	0	0	0	1	1	2
ID892	female	53	1.62	20.2	Normal weight	19-59	high school	Agricultural worker	5001 - 10,000	currently married	0	1	0	0	0	0	0	0	0	0	0	1	0	0	0	0	0	0	0	0	0	0	0	0	0	0	0	0	0	0	0	0	0	0	0	0	0	0	0
ID893	female	59	1.48	26.94	Overweight (obese)	19-59	primary	Self-employed worker	≥ 20,000	currently married	0	0	0	0	0	0	0	0	0	0	0	0	1	1	1	0	0	0	0	1	0	1	1	0	0	1	1	0	0	0	0	0	0	0	0	0	0	0	0
ID894	female	56	1.52	24.24	Overweight (at risk)	≥ 60	tertiary education	Unemployed worker	≥ 20,000	currently married	0	1	0	0	0	0	0	0	0	0	0	1	0	0	0	0	0	0	0	0	0	0	0	0	0	0	0	0	0	0	0	0	0	0	0	0	0	0	0
ID895	female	60	1.52	25.97	Overweight (obese)	19-59	tertiary education	Government employee	≥ 20,000	currently married	0	0	1	0	0	0	0	0	0	0	0	1	0	0	0	0	0	1	0	0	0	1	1	0	0	1	1	1	0	0	0	0	0	0	0	0	0	0	0
ID896	female	54	1.62	20.58	Normal weight	19-59	tertiary education	Government employee	≥ 20,000	Widowed/seperated	0	0	0	0	0	0	0	0	0	0	0	0	1	0	1	0	0	1	1	1	0	0	1	1	0	1	1	1	1	0	0	0	0	1	0	0	1	1	0
ID897	female	67	1.56	27.53	Overweight (obese)	≥ 60	high school	Unemployed worker	10,001 - 15,000	currently married	0	1	0	0	0	0	0	0	0	0	0	1	1	1	1	1	0	0	1	1	0	1	1	1	1	1	1	2	0	0	0	1	0	0	0	0	1	1	0
ID898	female	69	1.69	24.16	Overweight (at risk)	19-59	tertiary education	Government employee	10,001 - 15,000	Single	0	0	0	0	0	0	0	0	0	0	0	0	0	0	1	0	0	0	0	0	0	1	0	0	1	1	1	2	0	0	0	0	0	0	0	0	0	0	0
ID899	female	56	1.55	23.31	Overweight (at risk)	19-59	high school	Unemployed worker	< 5,000	Single	0	0	0	0	0	0	0	0	0	0	0	0	0	0	0	0	0	1	1	1	0	0	1	0	1	1	1	1	0	0	0	0	0	1	0	0	0	1	1
ID900	female	70	1.60	27.34	Overweight (obese)	19-59	high school	Self-employed worker	5001 - 10,000	currently married	0	0	0	0	0	0	0	0	0	0	0	0	1	1	0	1	0	0	1	1	0	1	1	1	1	1	1	0	0	1	0	0	0	0	0	0	0	0	0
ID901	male	70	1.65	25.71	Overweight (obese)	19-59	tertiary education	Government employee	≥ 20,000	Single	0	0	1	0	0	0	0	0	0	0	0	1	0	0	1	0	0	1	0	0	0	0	0	0	0	1	0	0	1	0	0	0	0	1	0	0	0	1	0
ID902	female	80	1.65	29.38	Overweight (obese)	19-59	tertiary education	Government employee	15,001 - 20,000	currently married	0	0	0	1	0	0	0	0	0	0	0	1	1	1	1	1	1	1	1	1	1	1	1	1	1	1	1	2	1	1	1	1	0	1	0	0	0	1	2
ID903	female	48	1.48	21.91	Normal weight	19-59	high school	Government employee	5001 - 10,000	Single	0	0	0	0	0	0	0	0	0	0	0	0	0	0	0	0	0	0	0	0	0	0	0	0	0	0	1	0	0	0	0	0	0	0	0	0	0	1	0
ID904	female	56	1.55	23.31	Overweight (at risk)	19-59	high school	Unemployed worker	15,001 - 20,000	currently married	0	0	0	0	0	0	0	0	0	0	0	0	1	0	1	0	0	1	1	1	0	1	1	0	0	1	1	1	1	0	1	1	0	1	0	1	1	1	0
ID905	female	72	1.60	28.13	Overweight (obese)	19-59	primary	Unemployed worker	< 5,000	currently married	0	1	0	0	0	0	0	0	0	0	1	1	1	1	1	1	0	0	0	1	0	1	1	0	0	1	0	0	0	0	0	0	0	0	0	0	0	0	0
ID906	female	82	1.61	31.63	Overweight (obese)	19-59	high school	Agricultural worker	5001 - 10,000	currently married	0	1	0	0	0	0	0	0	0	0	0	1	1	1	1	1	1	1	1	1	1	1	1	1	0	1	1	1	2	2	2	2	1	2	1	2	2	2	1
ID907	female	67	1.53	28.62	Overweight (obese)	19-59	high school	Self-employed worker	5001 - 10,000	currently married	0	0	0	0	0	0	0	0	0	0	0	0	0	0	0	0	0	0	0	0	0	0	0	0	1	1	0	0	0	0	0	0	0	0	0	0	0	0	0
ID908	female	62	1.50	27.56	Overweight (obese)	19-59	high school	Unemployed worker	< 5,000	Widowed/seperated	0	1	1	0	0	0	0	0	0	0	0	1	1	1	0	1	1	1	0	1	1	0	1	1	1	1	2	2	1	2	2	1	2	1	0	0	0	2	0
ID909	female	62	1.50	27.56	Overweight (obese)	19-59	high school	Unemployed worker	< 5,000	Widowed/seperated	0	1	1	0	0	0	0	0	0	0	0	1	1	1	0	1	1	1	1	1	1	0	1	1	0	1	2	2	1	2	2	1	2	0	0	0	0	1	0
ID910	female	62	1.50	27.56	Overweight (obese)	19-59	high school	Unemployed worker	< 5,000	Widowed/seperated	0	1	1	0	0	0	0	0	0	0	0	1	1	1	0	1	1	1	0	1	1	0	1	1	0	1	2	2	1	2	2	1	2	0	0	0	0	1	0
ID911	female	62	1.62	23.62	Overweight (at risk)	19-59	high school	Unemployed worker	< 5,000	Widowed/seperated	0	1	1	0	0	0	0	0	0	0	0	1	1	1	0	1	1	1	1	1	1	1	1	1	0	1	2	1	2	2	2	1	2	0	0	0	0	0	0
ID912	female	73	1.55	30.39	Overweight (obese)	≥ 60	primary	Self-employed worker	10,001 - 15,000	Single	0	1	0	0	0	0	0	0	0	0	0	1	0	0	0	0	0	0	0	1	0	0	0	0	0	1	1	1	0	0	0	1	0	0	0	0	0	0	0
ID913	female	47	1.57	19.07	Normal weight	19-59	tertiary education	Self-employed worker	10,001 - 15,000	Single	0	0	0	0	0	0	0	0	0	0	0	0	0	0	0	0	0	0	0	0	0	0	0	0	0	0	0	0	0	0	0	0	0	0	0	0	0	0	0
ID914	male	68	1.75	22.2	Normal weight	19-59	high school	Self-employed worker	10,001 - 15,000	Single	0	0	0	0	0	0	0	0	0	0	0	0	0	0	0	0	0	0	0	0	0	0	0	0	0	0	0	0	0	0	0	0	0	0	0	0	0	0	0
ID915	female	62	1.58	24.84	Overweight (at risk)	19-59	primary	Self-employed worker	10,001 - 15,000	currently married	0	1	1	0	0	0	0	0	0	0	0	1	0	0	0	0	0	0	0	0	0	0	0	0	1	1	0	0	0	0	0	0	0	0	0	0	0	0	0
ID916	male	72	1.69	25.21	Overweight (obese)	19-59	primary	Self-employed worker	10,001 - 15,000	currently married	0	1	0	0	0	0	0	0	0	0	0	1	0	0	0	0	0	0	0	0	0	0	0	0	0	0	0	0	0	0	0	0	0	0	0	0	0	0	0
ID917	female	82	1.70	28.37	Overweight (obese)	19-59	tertiary education	Self-employed worker	5001 - 10,000	currently married	0	0	1	0	0	0	0	0	0	0	0	1	0	0	1	0	0	1	0	0	0	0	0	0	1	1	0	0	0	0	0	1	0	0	0	0	0	0	0
ID918	female	88	1.65	32.32	Overweight (obese)	19-59	high school	Self-employed worker	< 5,000	currently married	0	0	0	1	0	0	0	0	0	0	0	1	1	0	1	0	0	1	1	1	0	1	0	0	1	1	1	1	1	1	1	1	1	1	1	1	1	1	1
ID919	female	65	1.45	30.92	Overweight (obese)	≥ 60	high school	Self-employed worker	5001 - 10,000	Widowed/seperated	0	0	0	0	0	0	0	0	0	0	0	0	1	1	0	1	1	1	1	1	1	0	1	1	0	1	3	0	1	0	1	1	2	2	2	1	1	2	2
ID920	female	50	1.52	21.64	Normal weight	19-59	primary	Self-employed worker	< 5,000	currently married	1	1	1	0	0	0	0	0	0	0	0	1	1	0	0	1	0	0	0	1	0	0	1	1	0	1	0	1	0	1	0	0	1	0	0	0	0	0	0
ID921	female	66	1.65	24.24	Overweight (at risk)	19-59	high school	Self-employed worker	< 5,000	currently married	1	0	0	0	0	0	0	0	0	0	0	1	0	0	0	0	0	0	0	0	0	0	0	0	1	1	1	0	0	0	0	0	0	0	0	0	0	0	0
ID922	female	80	1.60	31.25	Overweight (obese)	19-59	primary	Self-employed worker	10,001 - 15,000	currently married	0	0	0	0	0	0	0	0	0	0	0	0	0	0	0	0	0	0	0	0	0	0	0	0	0	0	0	0	0	0	0	0	0	0	0	0	0	0	0
ID923	female	73	1.55	30.39	Overweight (obese)	≥ 60	primary	Self-employed worker	10,001 - 15,000	Single	0	1	0	0	0	0	0	0	0	0	0	1	0	0	0	0	0	0	0	1	0	0	1	1	0	1	1	1	0	0	0	0	0	0	0	0	0	0	0
ID924	female	80	1.70	27.68	Overweight (obese)	19-59	tertiary education	Self-employed worker	15,001 - 20,000	currently married	0	0	0	0	0	0	0	0	0	0	0	0	1	1	0	0	0	0	1	1	0	1	1	0	1	1	1	1	1	1	0	0	0	1	1	1	1	1	0
ID925	female	63	1.55	26.22	Overweight (obese)	19-59	primary	Self-employed worker	< 5,000	currently married	0	0	0	0	0	0	0	0	0	0	0	0	0	0	0	0	0	0	0	0	0	0	0	0	0	0	1	0	0	0	0	0	0	0	0	0	0	1	0
ID926	female	98	1.70	33.91	Overweight (obese)	19-59	high school	Self-employed worker	5001 - 10,000	currently married	0	0	1	0	0	0	0	0	0	0	0	1	1	1	1	0	0	1	1	1	0	1	1	1	1	1	2	2	1	2	2	2	1	1	1	0	1	2	2
ID927	female	50	1.50	22.22	Normal weight	19-59	tertiary education	Government employee	≥ 20,000	currently married	0	1	0	0	0	0	0	0	0	0	0	1	0	0	1	0	0	0	0	1	0	0	0	0	0	1	0	0	0	0	0	0	0	0	0	0	0	0	0
ID928	male	62	1.70	21.45	Normal weight	19-59	primary	Agricultural worker	5001 - 10,000	currently married	0	0	0	0	0	0	0	0	0	0	0	0	0	0	1	0	0	1	0	0	0	0	0	0	0	1	0	1	0	0	1	0	0	0	0	0	0	0	0
ID929	female	52	1.60	20.31	Normal weight	19-59	tertiary education	Government employee	≥ 20,000	currently married	0	0	0	0	0	0	0	0	0	0	0	0	0	0	1	1	0	0	0	0	0	1	0	0	1	1	0	1	0	0	0	0	0	0	0	0	1	0	0
ID930	female	49	1.62	18.67	Normal weight	19-59	tertiary education	Government employee	≥ 20,000	Single	0	0	0	0	0	0	0	0	0	0	0	0	1	0	0	0	0	0	1	1	0	0	1	1	1	1	1	1	0	0	0	0	0	0	0	0	0	0	0
ID931	female	84	1.65	30.85	Overweight (obese)	19-59	high school	Self-employed worker	5001 - 10,000	Single	0	0	0	0	0	0	0	0	0	0	0	0	1	1	1	0	0	0	1	1	0	1	1	1	1	1	1	1	1	0	1	0	1	1	1	0	0	1	1
ID932	female	53	1.50	23.56	Overweight (at risk)	19-59	high school	Self-employed worker	5001 - 10,000	currently married	0	0	0	0	0	0	0	0	0	0	0	0	0	0	0	0	0	0	1	0	0	0	0	0	0	1	1	0	0	0	0	0	0	1	0	0	1	1	0
ID933	female	68	1.68	24.09	Overweight (at risk)	19-59	high school	Self-employed worker	5001 - 10,000	Widowed/seperated	0	1	1	0	0	0	0	0	0	0	0	1	1	1	0	1	0	0	1	0	0	1	1	1	1	1	0	1	1	0	0	0	0	1	1	1	1	1	1
ID934	female	48	1.49	21.62	Normal weight	19-59	primary	Self-employed worker	10,001 - 15,000	currently married	0	0	0	0	0	0	0	0	0	0	0	0	0	0	0	0	0	0	0	0	0	1	0	0	0	1	1	1	1	0	1	1	1	1	1	1	1	1	0
ID935	female	65	1.58	26.04	Overweight (obese)	19-59	high school	Self-employed worker	5001 - 10,000	currently married	0	0	0	0	0	0	0	0	0	0	0	0	1	0	1	0	0	1	0	0	0	1	0	1	1	1	0	1	0	0	0	0	0	0	0	0	0	0	0
ID936	male	60	1.65	22.04	Normal weight	≥ 60	tertiary education	Agricultural worker	10,001 - 15,000	currently married	0	0	0	0	0	0	0	0	0	0	0	0	1	0	0	0	0	0	0	1	0	0	0	0	0	1	0	0	0	0	0	0	0	0	0	0	0	0	0
ID937	female	57	1.60	22.27	Normal weight	19-59	high school	Agricultural worker	5001 - 10,000	currently married	0	1	0	0	0	0	0	0	0	0	0	1	1	0	1	0	0	0	0	0	0	0	1	1	0	1	0	0	0	0	0	0	0	0	0	0	0	0	0
ID938	male	57	1.65	20.94	Normal weight	19-59	primary	Self-employed worker	5001 - 10,000	currently married	0	0	0	0	0	0	0	0	0	0	0	0	0	0	1	0	0	0	0	0	0	0	0	0	0	1	0	1	0	0	0	0	0	0	0	0	0	0	0
ID939	female	75	1.65	27.55	Overweight (obese)	19-59	primary	Self-employed worker	≥ 20,000	currently married	0	0	0	0	0	0	0	0	0	0	0	0	0	0	1	0	0	1	0	0	0	0	0	1	0	1	1	1	2	0	0	1	0	2	2	0	1	0	0
[truncated: 14 more columns]
